# Supplementary material for: N,N′-p-Phenyl­enediisonicotinamide monohydrate
Source: Acta Crystallogr Sect E Struct Rep Online. 2009 Jul 4;65(Pt 8):o1749. doi: 10.1107/S1600536809024684 (PMC2977464; doi:10.1107/S1600536809024684)
Supplement: Supplementary file 1 [file e-65-o1749-sup1.cif]

##############################################################################
###                                                                        ###
###        Electronic paper (Acta Crystallographica Section E)             ###
###                                                                        ###
##############################################################################
#                                                                            #
# This CIF contains the data in a paper accepted for publication in Acta     #
# Crystallographica Section E. It conforms to the requirements of Notes      #
# for Authors for Section E, and has been peer reviewed under the auspices   #
# of the IUCr Commission on Journals.                                        #
#                                                                            #
# Full details of the Crystallographic Information File format               #
# are given in the paper "The Crystallographic Information File (CIF):       #
# a New Standard Archive File for Crystallography" by S. R. Hall, F. H.      #
# Allen and I. D. Brown [Acta Cryst. (1991), A47, 655-685].                  #
#                                                                            #
# The current version of the core CIF dictionary is obtainable from          #
# ftp://ftp.iucr.org/pub/cif_core.dic. The current version number is 2.4.    #
#                                                                            #
# Software is freely available for graphical display of the structure(s) in  #
# this CIF.  For information consult the CIF home page http://www.iucr.org/  #
# cif/home.html                                                              #
#                                                                            #
# This file may be used for bona fide research purposes within the           #
# scientific community so long as proper attribution is given to the journal # 
# article from which it was obtained.                                        #
#                                                                            #
##############################################################################
                                             
data_I
_audit_creation_method     SHELXL97
_chemical_name_systematic
;
<i>N</i>,<i>N</i>'-<i>p</i>-Phenylenediisonicotinamide monohydrate
;
_chemical_name_common     ?
_chemical_formula_moiety     'C18 H14 N4 O2, H2 O'
_chemical_formula_sum     'C18 H16 N4 O3'
_chemical_formula_iupac     'C18 H14 N4 O2, H2 O'
_chemical_formula_weight     336.35
_chemical_melting_point     ?
_symmetry_cell_setting     Triclinic
_symmetry_space_group_name_H-M     'P -1'
loop_
    _symmetry_equiv_pos_as_xyz
    'x, y, z'
    '-x, -y, -z'
_cell_length_a     6.9936(14)
_cell_length_b     10.852(2)
_cell_length_c     11.285(2)
_cell_angle_alpha     95.98(3)
_cell_angle_beta     106.36(3)
_cell_angle_gamma     94.68(3)
_cell_volume     811.8(3)
_cell_formula_units_Z     2
_cell_measurement_reflns_used     ?
_cell_measurement_theta_min     3.06
_cell_measurement_theta_max     27.48
_cell_measurement_temperature     296(2)
_exptl_crystal_description     "block"
_exptl_crystal_colour     "colorless"
_exptl_crystal_size_max     0.32
_exptl_crystal_size_mid     0.21
_exptl_crystal_size_min     0.13
_exptl_crystal_density_diffrn     1.376
_exptl_crystal_density_meas     ?
_exptl_crystal_density_method     'not measured'
_exptl_crystal_F_000     352
_exptl_absorpt_coefficient_mu     0.097
_exptl_absorpt_correction_type     'Multi-scan'
_exptl_absorpt_process_details     '(CrystalStructure; Rigaku/MSC, 2004)'
_exptl_absorpt_correction_T_min     0.976
_exptl_absorpt_correction_T_max     0.987
_exptl_special_details
;
;
_diffrn_ambient_temperature     296(2)
_diffrn_radiation_type     MoK\a
_diffrn_radiation_wavelength     0.71073
_diffrn_radiation_source     'fine-focus sealed tube'
_diffrn_radiation_monochromator     'Graphite Monochromator'
_diffrn_measurement_device_type     'Rigaku R-AXIS RAPID'
_diffrn_measurement_method     \w
_diffrn_detector_area_resol_mean     ?
_diffrn_reflns_number     7994
_diffrn_reflns_av_R_equivalents     0.0394
_diffrn_reflns_av_sigmaI/netI     0.0578
_diffrn_reflns_theta_min     3.06
_diffrn_reflns_theta_max     27.48
_diffrn_reflns_theta_full     27.48
_diffrn_measured_fraction_theta_max     0.990
_diffrn_measured_fraction_theta_full     0.990
_diffrn_reflns_limit_h_min     -9
_diffrn_reflns_limit_h_max     8
_diffrn_reflns_limit_k_min     -14
_diffrn_reflns_limit_k_max     13
_diffrn_reflns_limit_l_min     -14
_diffrn_reflns_limit_l_max     14
_diffrn_standards_number     ?
_diffrn_standards_interval_count     ?
_diffrn_standards_interval_time     ?
_diffrn_standards_decay_%     ?
_refine_special_details
;
Refinement of <i>F</i>^2^ against ALL reflections. The weighted <i>R</i>-factor
<i>wR</i> and goodness of fit <i>S</i> are based on <i>F</i>^2^, conventional
<i>R</i>-factors <i>R</i> are based on <i>F</i>, with <i>F</i> set to zero for
negative <i>F</i>^2^. The threshold expression of <i>F</i>^2^ >
\s(<i>F</i>^2^) is used only for calculating <i>R</i>-factors(gt) <i>etc</i>.
and is not relevant to the choice of reflections for refinement.
<i>R</i>-factors based on <i>F</i>^2^ are statistically about twice as large
as those based on <i>F</i>, and <i>R</i>- factors based on ALL data will be
even larger.
;
_reflns_number_total     3671
_reflns_number_gt     1782
_reflns_threshold_expression     I>2\s(I)
_refine_ls_structure_factor_coef     Fsqd
_refine_ls_matrix_type     full
_refine_ls_R_factor_all     0.1256
_refine_ls_R_factor_gt     0.0496
_refine_ls_wR_factor_gt     0.1085
_refine_ls_wR_factor_ref     0.1629
_refine_ls_goodness_of_fit_ref     1.098
_refine_ls_restrained_S_all     1.098
_refine_ls_number_reflns     3671
_refine_ls_number_parameters     235
_refine_ls_number_restraints     0
_refine_ls_hydrogen_treatment     mixed
_refine_ls_weighting_scheme     calc
_refine_ls_weighting_details
         'calc w=1/[\s^2^(Fo^2^)+(0.0641P)^2^+0.0836P] where P=(Fo^2^+2Fc^2^)/3'
_atom_sites_solution_hydrogens     geom
_atom_sites_solution_primary     direct
_atom_sites_solution_secondary     difmap
_refine_ls_shift/su_max     0.000
_refine_ls_shift/su_mean     0.000
_refine_diff_density_max     0.243
_refine_diff_density_min     -0.203
_refine_ls_extinction_method     'SHELXL97 (Sheldrick, 2008)'
_refine_ls_extinction_coef     0.014(3)
_refine_ls_extinction_expression
                                  'Fc^*^=kFc[1+0.001xFc^2^\l^3^/sin(2\q)]^-1/4^'
loop_
    _atom_type_symbol
    _atom_type_description
    _atom_type_scat_dispersion_real
    _atom_type_scat_dispersion_imag
    _atom_type_scat_source
    'C' 'C' 0.0033 0.0016
                         'International Tables Vol C Tables 4.2.6.8 and 6.1.1.4'
    'H' 'H' 0.0000 0.0000
                         'International Tables Vol C Tables 4.2.6.8 and 6.1.1.4'
    'N' 'N' 0.0061 0.0033
                         'International Tables Vol C Tables 4.2.6.8 and 6.1.1.4'
    'O' 'O' 0.0106 0.0060
                         'International Tables Vol C Tables 4.2.6.8 and 6.1.1.4'
_computing_data_collection     'PROCESS-AUTO (Rigaku, 1998)'
_computing_cell_refinement     'PROCESS-AUTO (Rigaku, 1998)'
_computing_data_reduction     'CrystalStructure (Rigaku/MSC, 2004)'
_computing_structure_solution     'SHELXS97 (Sheldrick, 2008)'
_computing_structure_refinement     'SHELXL97 (Sheldrick, 2008)'
_computing_molecular_graphics     'SHELXTL (Sheldrick, 2008)'
_computing_publication_material     'SHELXTL (Sheldrick, 2008)'
loop_
    _atom_site_type_symbol
    _atom_site_label
    _atom_site_fract_x
    _atom_site_fract_y
    _atom_site_fract_z
    _atom_site_U_iso_or_equiv
    _atom_site_adp_type
    _atom_site_calc_flag
    _atom_site_refinement_flags
    _atom_site_occupancy
    _atom_site_disorder_assembly
    _atom_site_disorder_group
    O O1 0.5143(3) 0.75658(16) 0.44339(18) 0.0695(6) Uani d . 1 . .
    N N1 0.3107(4) 0.4128(2) 0.0888(2) 0.0784(8) Uani d . 1 . .
    C C1 0.2062(5) 0.4882(3) 0.1391(3) 0.0791(9) Uani d . 1 . .
    H H1 0.0645 0.4691 0.1150 0.095 Uiso calc R 1 . .
    O O2 0.1628(3) 0.77553(17) 0.78063(19) 0.0773(6) Uani d . 1 . .
    N N2 0.7556(3) 0.79239(16) 0.34696(18) 0.0511(5) Uani d . 1 . .
    H H2A 0.7946 0.7654 0.2822 0.061 Uiso calc R 1 . .
    C C2 0.2908(4) 0.5924(2) 0.2241(3) 0.0667(7) Uani d . 1 . .
    H H2 0.2090 0.6436 0.2569 0.080 Uiso calc R 1 . .
    O O3 0.1253(3) 0.2348(2) -0.12516(19) 0.0774(7) Uani d . 1 . .
    N N3 0.7983(4) 1.0595(2) 0.8737(2) 0.0693(7) Uani d . 1 . .
    C C3 0.4971(4) 0.6211(2) 0.2608(2) 0.0507(6) Uani d . 1 . .
    N N4 0.2782(3) 0.70930(17) 0.61858(19) 0.0545(5) Uani d . 1 . .
    H H4A 0.3716 0.7266 0.5825 0.065 Uiso calc R 1 . .
    C C4 0.6076(4) 0.5436(2) 0.2091(2) 0.0557(7) Uani d . 1 . .
    H H4 0.7495 0.5607 0.2313 0.067 Uiso calc R 1 . .
    C C5 0.5096(5) 0.4414(2) 0.1251(3) 0.0680(8) Uani d . 1 . .
    H H5 0.5877 0.3882 0.0911 0.082 Uiso calc R 1 . .
    C C6 0.5894(4) 0.7301(2) 0.3589(2) 0.0522(6) Uani d . 1 . .
    C C7 0.8750(3) 0.89703(19) 0.4275(2) 0.0458(6) Uani d . 1 . .
    C C8 0.8041(4) 0.9772(2) 0.5031(2) 0.0558(7) Uani d . 1 . .
    H H8 0.6698 0.9625 0.5058 0.067 Uiso calc R 1 . .
    C C9 1.0706(4) 0.9205(2) 0.4249(2) 0.0556(6) Uani d . 1 . .
    H H9 1.1201 0.8653 0.3725 0.067 Uiso calc R 1 . .
    C C10 0.6170(4) 1.0792(2) 0.8812(3) 0.0671(8) Uani d . 1 . .
    H H10 0.6015 1.1572 0.9219 0.081 Uiso calc R 1 . .
    C C11 0.4505(4) 0.9927(2) 0.8333(2) 0.0582(7) Uani d . 1 . .
    H H11 0.3243 1.0105 0.8426 0.070 Uiso calc R 1 . .
    C C12 0.4690(4) 0.8799(2) 0.7717(2) 0.0517(6) Uani d . 1 . .
    C C13 0.6558(4) 0.8578(2) 0.7638(3) 0.0612(7) Uani d . 1 . .
    H H13 0.6748 0.7810 0.7224 0.073 Uiso calc R 1 . .
    C C14 0.8155(4) 0.9488(3) 0.8169(3) 0.0712(8) Uani d . 1 . .
    H H14 0.9447 0.9316 0.8128 0.085 Uiso calc R 1 . .
    C C15 0.2873(4) 0.7842(2) 0.7236(3) 0.0558(6) Uani d . 1 . .
    H H15 0.173(6) 0.289(3) -0.050(4) 0.135(14) Uiso d . 1 . .
    C C16 0.1331(3) 0.6052(2) 0.5602(2) 0.0483(6) Uani d . 1 . .
    H H16 0.026(6) 0.191(4) -0.110(4) 0.130(14) Uiso d . 1 . .
    C C17 -0.0548(4) 0.5897(2) 0.5761(2) 0.0569(7) Uani d . 1 . .
    H H17 -0.0939 0.6510 0.6283 0.068 Uiso calc R 1 . .
    C C18 0.1870(4) 0.5146(2) 0.4836(2) 0.0563(7) Uani d . 1 . .
    H H18 0.3165 0.5244 0.4720 0.068 Uiso calc R 1 . .
loop_
    _atom_site_aniso_label
    _atom_site_aniso_U_11
    _atom_site_aniso_U_22
    _atom_site_aniso_U_33
    _atom_site_aniso_U_12
    _atom_site_aniso_U_13
    _atom_site_aniso_U_23
    O1 0.0723(13) 0.0736(12) 0.0619(12) -0.0209(9) 0.0365(11) -0.0191(9)
    N1 0.101(2) 0.0679(15) 0.0548(16) -0.0267(14) 0.0189(15) -0.0060(12)
    C1 0.070(2) 0.091(2) 0.0567(19) -0.0302(16) 0.0055(16) -0.0115(16)
    O2 0.0662(13) 0.0869(13) 0.0788(15) -0.0163(10) 0.0395(11) -0.0206(10)
    N2 0.0530(12) 0.0506(11) 0.0433(12) -0.0092(9) 0.0136(9) -0.0091(8)
    C2 0.0580(17) 0.0734(17) 0.0593(18) -0.0111(13) 0.0120(14) -0.0043(14)
    O3 0.0852(15) 0.0810(13) 0.0592(13) -0.0318(11) 0.0332(12) -0.0226(10)
    N3 0.0677(16) 0.0679(14) 0.0659(16) -0.0140(11) 0.0201(13) -0.0044(12)
    C3 0.0562(16) 0.0519(13) 0.0396(14) -0.0060(11) 0.0122(12) 0.0012(10)
    N4 0.0539(13) 0.0534(11) 0.0528(13) -0.0095(9) 0.0181(10) -0.0038(9)
    C4 0.0661(17) 0.0486(13) 0.0466(15) -0.0039(11) 0.0126(13) -0.0002(11)
    C5 0.094(2) 0.0542(15) 0.0542(17) -0.0023(14) 0.0240(16) 0.0021(12)
    C6 0.0523(15) 0.0524(14) 0.0472(15) -0.0070(11) 0.0130(12) 0.0000(11)
    C7 0.0471(14) 0.0471(12) 0.0387(13) -0.0033(10) 0.0110(11) -0.0035(10)
    C8 0.0473(14) 0.0605(14) 0.0546(16) -0.0063(11) 0.0176(12) -0.0122(12)
    C9 0.0536(15) 0.0536(13) 0.0558(16) -0.0037(11) 0.0198(13) -0.0126(11)
    C10 0.071(2) 0.0572(15) 0.0680(19) -0.0055(13) 0.0215(16) -0.0059(13)
    C11 0.0575(16) 0.0543(14) 0.0620(17) 0.0015(11) 0.0206(14) -0.0006(12)
    C12 0.0530(16) 0.0498(13) 0.0489(15) -0.0001(10) 0.0123(12) 0.0032(11)
    C13 0.0532(16) 0.0585(15) 0.0693(19) -0.0023(12) 0.0219(14) -0.0072(13)
    C14 0.0575(18) 0.0773(18) 0.075(2) -0.0038(14) 0.0213(15) -0.0022(15)
    C15 0.0544(16) 0.0547(14) 0.0558(17) -0.0018(11) 0.0171(13) -0.0006(12)
    C16 0.0444(14) 0.0488(13) 0.0488(15) -0.0018(10) 0.0121(11) 0.0030(11)
    C17 0.0500(15) 0.0582(14) 0.0600(17) -0.0005(11) 0.0188(13) -0.0058(12)
    C18 0.0470(15) 0.0604(15) 0.0599(17) -0.0030(11) 0.0194(13) -0.0031(12)
_geom_special_details
;
All e.s.d.'s (except the e.s.d. in the dihedral angle between two l.s. planes)
are estimated using the full covariance matrix. The cell e.s.d.'s are taken
into account individually in the estimation of e.s.d.'s in distances, angles
and torsion angles; correlations between e.s.d.'s in cell parameters are only
used when they are defined by crystal symmetry. An approximate (isotropic)
treatment of cell e.s.d.'s is used for estimating e.s.d.'s involving l.s.
planes.
;
loop_
    _geom_bond_atom_site_label_1
    _geom_bond_atom_site_label_2
    _geom_bond_site_symmetry_2
    _geom_bond_distance
    _geom_bond_publ_flag
    O1 C6 . 1.232(3) ?
    N1 C1 . 1.327(4) ?
    N1 C5 . 1.335(4) ?
    C1 C2 . 1.375(4) ?
    C1 H1 . 0.9500 ?
    O2 C15 . 1.223(3) ?
    N2 C6 . 1.343(3) ?
    N2 C7 . 1.420(3) ?
    N2 H2A . 0.8800 ?
    C2 C3 . 1.383(3) ?
    C2 H2 . 0.9500 ?
    O3 H15 . 0.94(4) ?
    O3 H16 . 0.87(4) ?
    N3 C10 . 1.327(3) ?
    N3 C14 . 1.333(3) ?
    C3 C4 . 1.379(3) ?
    C3 C6 . 1.498(3) ?
    N4 C15 . 1.348(3) ?
    N4 C16 . 1.422(3) ?
    N4 H4A . 0.8800 ?
    C4 C5 . 1.375(3) ?
    C4 H4 . 0.9500 ?
    C5 H5 . 0.9500 ?
    C7 C8 . 1.372(3) ?
    C7 C9 . 1.380(3) ?
    C8 C9 2_776 1.383(3) ?
    C8 H8 . 0.9500 ?
    C9 C8 2_776 1.383(3) ?
    C9 H9 . 0.9500 ?
    C10 C11 . 1.375(3) ?
    C10 H10 . 0.9500 ?
    C11 C12 . 1.377(3) ?
    C11 H11 . 0.9500 ?
    C12 C13 . 1.373(3) ?
    C12 C15 . 1.506(3) ?
    C13 C14 . 1.378(4) ?
    C13 H13 . 0.9500 ?
    C14 H14 . 0.9500 ?
    C16 C17 . 1.375(3) ?
    C16 C18 . 1.387(3) ?
    C17 C18 2_566 1.382(3) ?
    C17 H17 . 0.9500 ?
    C18 C17 2_566 1.382(3) ?
    C18 H18 . 0.9500 ?
loop_
    _geom_angle_atom_site_label_1
    _geom_angle_atom_site_label_2
    _geom_angle_atom_site_label_3
    _geom_angle_site_symmetry_1
    _geom_angle_site_symmetry_3
    _geom_angle
    _geom_angle_publ_flag
    C1 N1 C5 . . 116.7(2) ?
    N1 C1 C2 . . 124.0(3) ?
    N1 C1 H1 . . 118.0 ?
    C2 C1 H1 . . 118.0 ?
    C6 N2 C7 . . 127.0(2) ?
    C6 N2 H2A . . 116.5 ?
    C7 N2 H2A . . 116.5 ?
    C1 C2 C3 . . 118.8(3) ?
    C1 C2 H2 . . 120.6 ?
    C3 C2 H2 . . 120.6 ?
    H15 O3 H16 . . 100(3) ?
    C10 N3 C14 . . 116.8(2) ?
    C4 C3 C2 . . 117.9(2) ?
    C4 C3 C6 . . 123.4(2) ?
    C2 C3 C6 . . 118.6(2) ?
    C15 N4 C16 . . 126.6(2) ?
    C15 N4 H4A . . 116.7 ?
    C16 N4 H4A . . 116.7 ?
    C5 C4 C3 . . 119.1(3) ?
    C5 C4 H4 . . 120.5 ?
    C3 C4 H4 . . 120.5 ?
    N1 C5 C4 . . 123.5(3) ?
    N1 C5 H5 . . 118.2 ?
    C4 C5 H5 . . 118.2 ?
    O1 C6 N2 . . 124.6(2) ?
    O1 C6 C3 . . 120.3(2) ?
    N2 C6 C3 . . 115.1(2) ?
    C8 C7 C9 . . 119.1(2) ?
    C8 C7 N2 . . 123.6(2) ?
    C9 C7 N2 . . 117.2(2) ?
    C7 C8 C9 . 2_776 119.6(2) ?
    C7 C8 H8 . . 120.2 ?
    C9 C8 H8 2_776 . 120.2 ?
    C7 C9 C8 . 2_776 121.2(2) ?
    C7 C9 H9 . . 119.4 ?
    C8 C9 H9 2_776 . 119.4 ?
    N3 C10 C11 . . 123.5(2) ?
    N3 C10 H10 . . 118.2 ?
    C11 C10 H10 . . 118.2 ?
    C10 C11 C12 . . 119.2(2) ?
    C10 C11 H11 . . 120.4 ?
    C12 C11 H11 . . 120.4 ?
    C13 C12 C11 . . 118.0(2) ?
    C13 C12 C15 . . 123.2(2) ?
    C11 C12 C15 . . 118.7(2) ?
    C12 C13 C14 . . 119.0(2) ?
    C12 C13 H13 . . 120.5 ?
    C14 C13 H13 . . 120.5 ?
    N3 C14 C13 . . 123.5(3) ?
    N3 C14 H14 . . 118.3 ?
    C13 C14 H14 . . 118.3 ?
    O2 C15 N4 . . 124.2(2) ?
    O2 C15 C12 . . 120.4(2) ?
    N4 C15 C12 . . 115.4(2) ?
    C17 C16 C18 . . 118.9(2) ?
    C17 C16 N4 . . 123.8(2) ?
    C18 C16 N4 . . 117.3(2) ?
    C16 C17 C18 . 2_566 120.2(2) ?
    C16 C17 H17 . . 119.9 ?
    C18 C17 H17 2_566 . 119.9 ?
    C17 C18 C16 2_566 . 120.8(2) ?
    C17 C18 H18 2_566 . 119.6 ?
    C16 C18 H18 . . 119.6 ?
loop_
    _geom_hbond_atom_site_label_D
    _geom_hbond_atom_site_label_H
    _geom_hbond_atom_site_label_A
    _geom_hbond_site_symmetry_A
    _geom_hbond_distance_DH
    _geom_hbond_distance_HA
    _geom_hbond_distance_DA
    _geom_hbond_angle_DHA
    N2 H2A O3 2_665 0.88 2.00 2.847(3) 160.2
    N4 H4A O1 . 0.88 2.12 2.968(3) 161.3
    O3 H15 N1 . 0.94(4) 1.92(4) 2.845(3) 168(3)
    O3 H16 N3 1_444 0.87(4) 2.01(4) 2.849(3) 162(4)
data_global
_journal_date_recd_electronic     2009-06-22
_journal_date_accepted     2009-06-26
_journal_name_full     'Acta Crystallographica, Section E'
_journal_year     2009
_journal_volume     65
_journal_issue      8
_journal_page_first     o1749
_journal_page_last     o1749
_journal_paper_category     QO
_journal_coeditor_code     NG2603
_publ_contact_author_name     'Dr. Li Song'
_publ_contact_author_address
;
Department of Chemistry
Key Laboratory of Advanced Textile Materials and
Manufacturing Technology of Education Ministry
Zhejiang Sci-Tech University
Hangzhou 310018
People's Republic of China
;
_publ_contact_author_email     songli@zstu.edu.cn
_publ_contact_author_fax     ?
_publ_contact_author_phone     '(86)571-86843230'
_publ_section_title
;
<i>N</i>,<i>N</i>'-<i>p</i>-Phenylenediisonicotinamide monohydrate
;
loop_
    _publ_author_name
    _publ_author_address
    'Song, Li'
;
Department of Chemistry
Key Laboratory of Advanced Textile Materials and
Manufacturing Technology of the Ministry of Education
Zhejiang Sci-Tech University
Hangzhou 310018
People's Republic of China
;
    'Chai, Wenxiang'
;
College of Materials Science and Engineering
China Jiling University
Hangzhou 310018
People's Republic of China
;
    'Lan, Junwei'
;
Department of Chemistry
Key Laboratory of Advanced Textile Materials and
Manufacturing Technology of the Ministry of Education
Zhejiang Sci-Tech University
Hangzhou 310018
People's Republic of China
;
