# Supplementary material for: N,N′-p-Phenyl­enediisonicotinamide monohydrate
Source: Acta Crystallogr Sect E Struct Rep Online. 2009 Jul 4;65(Pt 8):o1749. doi: 10.1107/S1600536809024684 (PMC2977464; doi:10.1107/S1600536809024684)
Supplement: Supplementary file 2 [file e-65-o1749-Isup2.hkl]

# 
# h,k,l, Fc-squared, Fo-squared, sigma(Fo-squared) and status flag 
# 
data_I
_shelx_title ' a in P-1' 
_shelx_refln_list_code          4 
_shelx_F_calc_maximum      163.51 
_exptl_crystal_F_000       352.00 
_reflns_d_resolution_high  0.7702 
 
loop_ 
 _symmetry_equiv_pos_as_xyz 
 'x, y, z' 
 '-x, -y, -z' 
 
_cell_length_a     6.9936 
_cell_length_b    10.8523 
_cell_length_c    11.2850 
_cell_angle_alpha  95.981 
_cell_angle_beta  106.357 
_cell_angle_gamma  94.685 
 
_shelx_F_squared_multiplier     1.000 
 
loop_ 
 _refln_index_h 
 _refln_index_k 
 _refln_index_l 
 _refln_F_squared_calc 
 _refln_F_squared_meas 
 _refln_F_squared_sigma 
 _refln_observed_status 
   1   0   0      672.63      558.12      6.09 o 
   2   0   0      667.46      592.72      7.91 o 
   3   0   0     1353.25     1353.21     18.11 o 
   4   0   0        6.79        8.32      1.57 o 
   5   0   0       17.00       14.82      2.59 o 
   6   0   0       15.89       18.13      3.38 o 
   7   0   0        1.03        0.34      1.23 o 
   8   0   0        0.83        1.08      3.07 o 
  -8   1   0        7.61        4.33      4.71 o 
  -7   1   0       11.20        7.47      3.81 o 
  -6   1   0       14.10       15.80      3.13 o 
  -5   1   0       24.73       27.24      2.91 o 
  -4   1   0       41.38       41.97      2.22 o 
  -3   1   0       10.16        8.88      1.57 o 
  -2   1   0        0.00        0.53      0.81 o 
  -1   1   0       94.80       82.32      3.98 o 
   1   1   0       93.72       86.35      1.59 o 
   2   1   0        0.42        0.46      0.78 o 
   3   1   0      468.87      471.70      6.89 o 
   4   1   0       26.46       27.44      3.07 o 
   5   1   0       25.44       20.67      1.54 o 
   6   1   0       19.02       24.82      3.67 o 
   7   1   0        0.54       -0.03      1.16 o 
   8   1   0        0.79        0.16      1.16 o 
  -8   2   0        9.53        1.37      4.25 o 
  -7   2   0       34.63       40.88      3.92 o 
  -6   2   0        6.89        3.62      2.49 o 
  -5   2   0        5.99        8.52      1.83 o 
  -4   2   0        6.29        5.71      1.71 o 
  -3   2   0      373.36      398.68      6.36 o 
  -2   2   0      145.61      128.69      2.42 o 
  -1   2   0      234.38      187.32      2.36 o 
   0   2   0      389.71      336.83      2.59 o 
   1   2   0        9.63        8.84      0.85 o 
   2   2   0      132.47      112.13      2.93 o 
   3   2   0       84.13       82.43      2.01 o 
   4   2   0        1.96        3.03      1.24 o 
   5   2   0      335.69      332.43      5.17 o 
   6   2   0       61.01       63.09      2.96 o 
   7   2   0       11.99        5.22      5.33 o 
   8   2   0       16.65       28.89      7.03 o 
  -8   3   0        0.25       -0.60      2.66 o 
  -7   3   0        6.25        0.36      2.94 o 
  -6   3   0        0.24        1.33      1.76 o 
  -5   3   0       26.85       26.16      2.35 o 
  -4   3   0      144.76      152.47      3.60 o 
  -3   3   0      172.69      166.24      4.53 o 
  -2   3   0       66.41       63.10      1.24 o 
  -1   3   0        1.87        1.56      0.54 o 
   0   3   0      241.09      224.02      2.17 o 
   1   3   0       10.44        9.57      1.30 o 
   2   3   0       51.90       51.95      1.65 o 
   3   3   0      162.02      146.99      2.60 o 
   4   3   0       39.15       45.35      1.81 o 
   5   3   0       22.56       20.70      1.75 o 
   6   3   0       10.06        9.28      2.23 o 
   7   3   0        0.78        0.77      2.01 o 
   8   3   0        7.67        5.89      4.35 o 
  -8   4   0        1.60        0.89      2.42 o 
  -7   4   0        7.94        5.62      3.55 o 
  -6   4   0       29.74       28.07      3.14 o 
  -5   4   0        8.95        7.30      1.37 o 
  -4   4   0        6.77        6.54      1.25 o 
  -3   4   0      253.27      248.93      6.57 o 
  -2   4   0       27.80       25.55      1.15 o 
  -1   4   0      271.86      232.88      5.56 o 
   0   4   0      697.86      653.23      8.27 o 
   1   4   0      140.54      133.11      1.68 o 
   2   4   0      759.89      828.14      8.86 o 
   3   4   0      271.69      263.29      3.93 o 
   4   4   0      139.33      141.50      3.50 o 
   5   4   0      280.84      293.84      5.83 o 
   6   4   0       11.55       10.42      2.87 o 
   7   4   0        1.56        1.32      1.62 o 
   8   4   0       12.78       12.01      3.33 o 
  -8   5   0        0.10        2.77      3.88 o 
  -7   5   0        0.29        1.96      3.51 o 
  -6   5   0        2.51        1.70      0.94 o 
  -5   5   0        6.52        5.26      1.94 o 
  -4   5   0        0.20       -0.97      1.11 o 
  -3   5   0       14.89       15.77      1.31 o 
  -2   5   0        5.78        7.76      2.03 o 
  -1   5   0        1.09        0.82      0.47 o 
   0   5   0      267.13      273.16      2.86 o 
   1   5   0       15.30       19.16      0.83 o 
   2   5   0       15.81       19.17      1.59 o 
   3   5   0       83.03       82.86      2.83 o 
   4   5   0      131.09      131.49      3.57 o 
   5   5   0       75.07       72.86      3.23 o 
   6   5   0        8.59        4.36      2.11 o 
   7   5   0        6.83        5.74      2.83 o 
  -8   6   0        4.43       10.54      4.81 o 
  -7   6   0        1.19        1.70      1.57 o 
  -6   6   0        4.85        7.02      2.08 o 
  -5   6   0      109.07      125.11      4.18 o 
  -4   6   0        4.37        5.81      1.50 o 
  -3   6   0       47.72       56.00      2.84 o 
  -2   6   0        9.67        9.80      1.24 o 
  -1   6   0       12.71       16.16      1.16 o 
   0   6   0     1165.40     1207.25     17.66 o 
   1   6   0        0.32        0.62      0.47 o 
   2   6   0       96.90       97.20      4.29 o 
   3   6   0       98.22       98.30      3.25 o 
   4   6   0       12.57       10.72      2.81 o 
   5   6   0        6.79       12.07      2.76 o 
   6   6   0        0.57        0.91      1.78 o 
   7   6   0        8.62        3.75      3.32 o 
  -7   7   0        1.25       -0.55      3.05 o 
  -6   7   0        0.01       -0.28      1.44 o 
  -5   7   0        8.99       10.25      2.04 o 
  -4   7   0        3.45        6.02      1.31 o 
  -3   7   0       34.06       36.65      2.12 o 
  -2   7   0       43.54       43.20      1.56 o 
  -1   7   0      119.33      119.40      2.53 o 
   0   7   0       28.21       28.62      1.31 o 
   1   7   0      283.33      301.90      7.48 o 
   2   7   0       82.16       82.48      4.49 o 
   3   7   0      199.23      211.54      4.21 o 
   4   7   0       10.45       10.00      1.74 o 
   5   7   0        8.50        7.90      1.91 o 
   6   7   0        6.01        6.92      3.12 o 
  -7   8   0        8.85        8.13      2.03 o 
  -6   8   0       36.01       42.03      3.39 o 
  -5   8   0        2.78        1.80      1.68 o 
  -4   8   0        0.12        0.17      0.82 o 
  -3   8   0       34.36       32.94      2.16 o 
  -2   8   0       21.90       22.85      1.14 o 
  -1   8   0       11.91       11.75      1.25 o 
   0   8   0       38.45       40.43      2.12 o 
   1   8   0       33.47       35.22      1.49 o 
   2   8   0       98.09      107.54      4.08 o 
   3   8   0      132.62      130.39      4.76 o 
   4   8   0        1.77        0.87      1.10 o 
   5   8   0        2.33        3.01      1.81 o 
   6   8   0        1.24        3.85      1.95 o 
  -7   9   0        0.00       -0.18      2.40 o 
  -6   9   0        0.03       -0.34      2.13 o 
  -5   9   0       12.72        8.54      2.42 o 
  -4   9   0        4.12        3.45      1.41 o 
  -3   9   0        0.22        0.39      0.83 o 
  -2   9   0        0.35       -0.33      0.55 o 
  -1   9   0        3.11        3.03      0.79 o 
   0   9   0        2.33        2.29      1.04 o 
   1   9   0       74.79       81.02      1.97 o 
   2   9   0       39.70       39.49      1.60 o 
   3   9   0       18.29       20.97      2.45 o 
   4   9   0        0.00        0.46      1.78 o 
   5   9   0        2.14        2.56      2.58 o 
  -6  10   0        0.87        2.42      2.88 o 
  -5  10   0       10.77        6.11      3.57 o 
  -4  10   0        7.32        4.55      2.24 o 
  -3  10   0        0.72        0.00      0.71 o 
  -2  10   0        0.50       -0.14      0.58 o 
  -1  10   0       65.37       69.78      2.51 o 
   0  10   0       27.69       32.35      3.18 o 
   1  10   0        0.42        0.24      0.72 o 
   2  10   0       67.61       74.03      3.20 o 
   3  10   0        2.74        5.90      1.48 o 
   4  10   0        0.49        0.87      1.45 o 
   5  10   0        2.81        1.32      2.20 o 
  -6  11   0        0.14        0.36      1.24 o 
  -5  11   0        0.27        0.61      1.35 o 
  -4  11   0        0.89        0.24      1.16 o 
  -3  11   0        0.10        0.70      1.17 o 
  -2  11   0       37.67       34.43      1.37 o 
  -1  11   0       18.91       17.28      1.01 o 
   0  11   0        5.92        5.15      1.31 o 
   1  11   0       13.99       14.48      4.32 o 
   2  11   0       13.59       18.69      2.17 o 
   3  11   0        2.07        2.11      1.40 o 
   4  11   0        0.09       -0.01      1.45 o 
  -5  12   0        0.32        4.07      4.81 o 
  -4  12   0        6.61        4.62      3.14 o 
  -3  12   0        0.87        8.87      3.51 o 
  -2  12   0       17.27       20.33      7.02 o 
  -1  12   0       28.64       34.26     11.18 o 
   0  12   0        1.38       -0.88      2.04 o 
   1  12   0        0.82        0.64      2.13 o 
   2  12   0        0.05        1.85      6.28 o 
   3  12   0        1.02        4.62      4.99 o 
  -4  13   0        0.01       -0.37      4.25 o 
  -3  13   0        0.00        9.06      6.65 o 
  -2  13   0        2.20        3.14      3.51 o 
  -1  13   0        0.03        1.73      4.44 o 
   0  13   0        3.02        1.74      2.66 o 
   1  13   0        1.78       10.54      8.87 o 
   2  13   0        0.07        2.22      4.44 o 
   1 -14   1        0.03        2.03      3.70 o 
  -2 -13   1        0.61       -0.92      4.25 o 
  -1 -13   1        0.60        1.87      2.62 o 
   0 -13   1        0.03       -0.44      2.13 o 
   1 -13   1        0.08       -1.11      5.18 o 
   2 -13   1        1.68        0.55      2.96 o 
   3 -13   1        1.60        2.03      5.36 o 
   4 -13   1        0.87        6.28      6.10 o 
  -3 -12   1        0.20       -0.55      3.51 o 
  -2 -12   1        0.69        0.31      2.15 o 
  -1 -12   1       16.92       15.47     12.01 o 
   0 -12   1        0.21        4.34      3.60 o 
   1 -12   1       69.68       80.97      6.66 o 
   2 -12   1        1.43       -1.85      5.18 o 
   3 -12   1        1.19        1.11      2.96 o 
   4 -12   1        4.49        6.47      5.73 o 
   5 -12   1        0.20       -1.85      4.62 o 
  -4 -11   1        2.91        4.45      3.33 o 
  -3 -11   1        0.35       -0.69      1.04 o 
  -2 -11   1       38.07       40.12      1.63 o 
  -1 -11   1       20.00        5.05      7.86 o 
   0 -11   1        2.20        5.26      2.53 o 
   1 -11   1        3.43        3.11      3.01 o 
   2 -11   1        4.51        1.03      1.11 o 
   3 -11   1        0.72       -0.39      0.89 o 
   4 -11   1        0.18        0.10      1.10 o 
   5 -11   1        0.29        1.70      1.45 o 
   6 -11   1        0.03       -0.95      1.88 o 
  -5 -10   1        2.50        4.51      3.85 o 
  -4 -10   1        2.77        1.51      1.31 o 
  -3 -10   1        8.89        6.47      1.74 o 
  -2 -10   1       80.03       86.88      2.27 o 
  -1 -10   1      125.76      120.15      2.95 o 
   0 -10   1        2.72        2.19      2.08 o 
   1 -10   1       84.49       95.33      4.50 o 
   2 -10   1       10.69        7.98      1.62 o 
   3 -10   1        0.20        0.06      1.00 o 
   4 -10   1        0.51        0.00      1.31 o 
   5 -10   1        0.43        0.23      1.12 o 
   6 -10   1        0.79        0.45      1.24 o 
  -6  -9   1        2.24        4.92      2.48 o 
  -5  -9   1        0.92        1.01      1.98 o 
  -4  -9   1        6.79        4.14      2.38 o 
  -3  -9   1        0.08       -0.05      0.80 o 
  -2  -9   1        7.42        8.79      1.23 o 
  -1  -9   1      105.80      113.03      2.32 o 
   0  -9   1       15.28       13.38      2.47 o 
   1  -9   1       53.28       50.90      3.24 o 
   2  -9   1        8.96        8.65      1.04 o 
   3  -9   1        0.26       -0.53      0.95 o 
   4  -9   1        9.91        9.13      2.10 o 
   5  -9   1        0.11       -1.11      1.44 o 
   6  -9   1        0.12       -1.32      1.63 o 
   7  -9   1        0.61        1.39      2.74 o 
  -6  -8   1        2.75        2.04      1.85 o 
  -5  -8   1        0.09        2.19      1.61 o 
  -4  -8   1        0.82        0.95      1.23 o 
  -3  -8   1       21.47       22.81      1.97 o 
  -2  -8   1        2.99        3.39      0.82 o 
  -1  -8   1        0.96        1.18      0.55 o 
   0  -8   1        0.87        1.20      1.02 o 
   1  -8   1       65.79       67.96      2.93 o 
   2  -8   1        0.82        0.44      0.69 o 
   3  -8   1       65.85       72.55      2.37 o 
   4  -8   1       12.92       18.30      2.15 o 
   5  -8   1        2.64        3.50      1.94 o 
   6  -8   1       35.63       37.68      7.67 o 
   7  -8   1        1.78        2.30      2.96 o 
  -7  -7   1        0.91        0.48      2.04 o 
  -6  -7   1        2.82        3.20      2.66 o 
  -5  -7   1      137.45      154.36      4.55 o 
  -4  -7   1      150.81      149.16      3.50 o 
  -3  -7   1      117.80      127.64      3.50 o 
  -2  -7   1      149.17      152.61      2.36 o 
  -1  -7   1        3.36        3.28      0.67 o 
   0  -7   1       14.63       13.34      0.79 o 
   1  -7   1       57.24       62.69      1.41 o 
   2  -7   1        0.00        0.18      0.49 o 
   3  -7   1       13.57       16.51      1.50 o 
   4  -7   1        6.34        9.08      1.55 o 
   5  -7   1        1.01        3.98      1.78 o 
   6  -7   1        3.31        4.35      2.03 o 
   7  -7   1        0.01        3.51      3.33 o 
  -7  -6   1       10.98        4.90      4.47 o 
  -6  -6   1        0.23        0.24      1.32 o 
  -5  -6   1        0.35        1.11      1.96 o 
  -4  -6   1      234.73      254.39      4.59 o 
  -3  -6   1       38.16       38.49      1.65 o 
  -2  -6   1      270.58      258.64      3.14 o 
  -1  -6   1      408.98      435.80      4.19 o 
   0  -6   1       21.14       21.62      1.92 o 
   1  -6   1        0.49        0.51      0.41 o 
   2  -6   1       67.54       64.28      5.45 o 
   3  -6   1       80.48       90.98      2.73 o 
   4  -6   1       28.84       29.98      1.82 o 
   5  -6   1        0.77       -0.05      1.00 o 
   6  -6   1       28.29       31.27      8.69 o 
   7  -6   1        7.98        6.28      2.86 o 
   8  -6   1        0.01        1.11      3.70 o 
  -7  -5   1       19.49       34.91      2.62 o 
  -6  -5   1        3.39        4.51      2.44 o 
  -5  -5   1       10.19       10.28      1.55 o 
  -4  -5   1       19.82       20.64      1.86 o 
  -3  -5   1        3.41        2.99      1.03 o 
  -2  -5   1      340.93      328.78      3.55 o 
  -1  -5   1       48.75       49.74      1.04 o 
   0  -5   1        7.01        7.38      0.51 o 
   1  -5   1      187.29      179.49      2.19 o 
   2  -5   1      110.70      103.82      2.49 o 
   3  -5   1       25.88       31.18      1.35 o 
   4  -5   1       12.34       16.49      1.67 o 
   5  -5   1       45.96       49.08      3.90 o 
   6  -5   1        4.82        4.89      1.48 o 
   7  -5   1        2.48        2.03      1.69 o 
   8  -5   1        1.38        0.81      2.42 o 
  -8  -4   1        0.00       -1.13      2.18 o 
  -7  -4   1        9.91       10.56      4.18 o 
  -6  -4   1        3.15        1.64      1.45 o 
  -5  -4   1      112.35      107.82      3.79 o 
  -4  -4   1      312.30      299.28      5.83 o 
  -3  -4   1       27.63       24.72      1.31 o 
  -2  -4   1      110.31      117.37      1.88 o 
  -1  -4   1       76.41       72.83      1.21 o 
   0  -4   1      167.34      149.70      3.07 o 
   1  -4   1     1900.53     1735.05     20.75 o 
   2  -4   1       45.30       50.35      1.23 o 
   3  -4   1        2.64        2.96      1.57 o 
   4  -4   1       39.31       49.90      2.60 o 
   5  -4   1       15.26       16.45      2.63 o 
   6  -4   1        8.43        7.60      2.28 o 
   7  -4   1        3.69        2.39      3.65 o 
   8  -4   1        7.11        4.85      5.64 o 
  -8  -3   1        1.12        0.72      1.38 o 
  -7  -3   1        8.05        8.00      3.28 o 
  -6  -3   1        0.03        0.52      1.09 o 
  -5  -3   1        0.18       -0.49      1.16 o 
  -4  -3   1        0.20       -0.13      0.77 o 
  -3  -3   1      118.64      115.91      3.55 o 
  -2  -3   1     1203.97     1228.33     10.54 o 
  -1  -3   1       56.44       48.60      1.04 o 
   0  -3   1       67.14       56.11      2.22 o 
   1  -3   1      220.43      207.25      4.70 o 
   2  -3   1        0.08        0.29      0.64 o 
   3  -3   1       39.88       36.27      2.13 o 
   4  -3   1       13.06       11.85      1.63 o 
   5  -3   1        1.00        0.46      2.09 o 
   6  -3   1        0.02        1.29      1.76 o 
   7  -3   1        0.69        0.81      2.35 o 
   8  -3   1        1.40        1.61      4.31 o 
  -8  -2   1       10.55        5.98      5.36 o 
  -7  -2   1        1.06       -0.32      1.31 o 
  -6  -2   1        0.00       -0.42      1.11 o 
  -5  -2   1       92.90       84.14      3.23 o 
  -4  -2   1       61.96       76.12      3.63 o 
  -3  -2   1      417.14      394.93      4.44 o 
  -2  -2   1      912.97      951.81      9.97 o 
  -1  -2   1       55.47       44.50      1.07 o 
   0  -2   1     1211.44     1056.23     12.21 o 
   1  -2   1    26735.08    30076.65    547.21 o 
   2  -2   1      142.52      130.04      2.84 o 
   3  -2   1      462.72      435.84      7.42 o 
   4  -2   1      496.62      529.32      8.52 o 
   5  -2   1        2.27        3.01      1.63 o 
   6  -2   1       21.80       18.84      4.38 o 
   7  -2   1        4.12        2.79      3.14 o 
   8  -2   1        0.60       -1.06      2.88 o 
  -8  -1   1        7.82       12.17      9.70 o 
  -7  -1   1        0.97        1.69      1.52 o 
  -6  -1   1      249.65      258.06      5.11 o 
  -5  -1   1        0.03        0.09      0.95 o 
  -4  -1   1      263.49      263.27      3.79 o 
  -3  -1   1      226.16      217.00      2.91 o 
  -2  -1   1      616.07      534.45      8.57 o 
  -1  -1   1        3.80        4.47      0.43 o 
   1  -1   1       99.39      105.20      2.36 o 
   2  -1   1        1.52        0.46      1.24 o 
   3  -1   1       30.63       35.63      2.81 o 
   4  -1   1       46.85       52.27      2.91 o 
   5  -1   1       14.15       11.24      2.09 o 
   6  -1   1        9.02        7.03      2.47 o 
   7  -1   1       14.67       10.11      9.52 o 
   8  -1   1        3.70        1.35      1.48 o 
  -8   0   1        3.99        4.47      4.83 o 
  -7   0   1       11.62       12.40      1.87 o 
  -6   0   1      165.72      166.02      6.47 o 
  -5   0   1        0.15        0.16      0.83 o 
  -4   0   1       66.55       81.13      2.68 o 
  -3   0   1       20.80       19.56      1.50 o 
  -2   0   1        1.23        2.28      0.49 o 
  -1   0   1     1431.95     1095.14     94.02 o 
   1   0   1      187.26      162.33      7.97 o 
   2   0   1       34.44       34.34      2.02 o 
   3   0   1      272.40      273.36      5.56 o 
   4   0   1      188.89      175.59      4.65 o 
   5   0   1       69.86       73.00      3.39 o 
   6   0   1       47.38       50.90      4.41 o 
   7   0   1        9.01       -0.13      0.97 o 
   8   0   1        2.68        0.31      1.25 o 
  -8   1   1        5.16        0.00      1.70 o 
  -7   1   1        7.71        8.12      2.79 o 
  -6   1   1        0.01       -0.04      0.60 o 
  -5   1   1       12.47       11.61      1.96 o 
  -4   1   1       19.70       17.68      2.04 o 
  -3   1   1       99.25      100.38      5.64 o 
  -2   1   1      540.70      494.74      6.73 o 
  -1   1   1       48.89       39.87      0.78 o 
   1   1   1       42.06       41.71      1.31 o 
   2   1   1       54.02       44.23      1.76 o 
   3   1   1      128.46      132.29      3.14 o 
   4   1   1       59.98       58.39      2.60 o 
   5   1   1      246.24      249.37      8.11 o 
   6   1   1       39.23       41.28      3.59 o 
   7   1   1        2.08        0.56      1.62 o 
   8   1   1        0.09        1.00      1.51 o 
  -8   2   1       16.46        5.81      7.58 o 
  -7   2   1        9.70        6.93      2.07 o 
  -6   2   1       10.05       12.19      2.94 o 
  -5   2   1       37.07       40.41      5.45 o 
  -4   2   1      191.28      203.47      5.56 o 
  -3   2   1        1.91        1.39      0.58 o 
  -2   2   1      832.50      780.86      9.79 o 
  -1   2   1       73.63       60.08      1.35 o 
   0   2   1      267.85      238.34      3.90 o 
   1   2   1     2193.62     2125.81     25.28 o 
   2   2   1      601.82      613.49      8.92 o 
   3   2   1       93.29      101.28      3.28 o 
   4   2   1       31.49       32.21      2.21 o 
   5   2   1       29.09       33.37      1.97 o 
   6   2   1       85.88       93.50      3.65 o 
   7   2   1        1.05        0.18      1.45 o 
   8   2   1        0.09        0.72      1.98 o 
  -8   3   1        0.19       10.17      7.76 o 
  -7   3   1        1.63        0.40      0.85 o 
  -6   3   1        0.04       -0.11      0.67 o 
  -5   3   1        1.11        1.04      0.80 o 
  -4   3   1       27.83       28.00      1.27 o 
  -3   3   1        1.99        4.04      0.89 o 
  -2   3   1      176.04      163.55      2.29 o 
  -1   3   1       42.82       43.36      1.43 o 
   0   3   1       25.03       22.63      0.96 o 
   1   3   1       22.27       24.25      1.02 o 
   2   3   1      409.71      431.58      5.83 o 
   3   3   1       57.26       54.41      1.70 o 
   4   3   1       13.99       17.67      1.97 o 
   5   3   1        2.99        3.22      1.38 o 
   6   3   1        1.48        1.05      1.59 o 
   7   3   1        2.90        0.57      1.74 o 
   8   3   1        0.36       -0.46      2.28 o 
  -8   4   1        0.15        1.29      3.70 o 
  -7   4   1        1.74        1.82      1.05 o 
  -6   4   1        1.08        1.85      1.16 o 
  -5   4   1        2.28        1.25      1.48 o 
  -4   4   1      112.17      113.55      4.07 o 
  -3   4   1       91.25       88.84      2.77 o 
  -2   4   1      692.26      694.76      7.27 o 
  -1   4   1      101.82       92.81      1.57 o 
   0   4   1        6.16        4.64      0.65 o 
   1   4   1     4383.32     4875.54     74.91 o 
   2   4   1        0.06        1.76      0.88 o 
   3   4   1        0.34       -0.79      0.89 o 
   4   4   1      248.83      238.76      7.69 o 
   5   4   1       84.52       79.53      3.34 o 
   6   4   1        1.53        2.25      1.97 o 
   7   4   1        0.15        0.59      1.75 o 
  -8   5   1        0.29       -3.14      4.07 o 
  -7   5   1        0.39        1.36      1.85 o 
  -6   5   1       21.30       28.26      3.51 o 
  -5   5   1        1.02        0.62      1.15 o 
  -4   5   1        3.13        2.33      1.02 o 
  -3   5   1       96.09       99.60      2.49 o 
  -2   5   1        4.33        4.52      0.67 o 
  -1   5   1      380.22      372.03      3.77 o 
   0   5   1      215.44      219.39      2.45 o 
   1   5   1        0.16       -0.08      0.50 o 
   2   5   1       40.41       41.20      1.47 o 
   3   5   1       43.41       42.55      2.23 o 
   4   5   1      376.40      420.68     15.89 o 
   5   5   1        4.38        3.57      1.87 o 
   6   5   1        0.94        0.98      1.81 o 
   7   5   1        3.85        2.99      2.32 o 
  -8   6   1        3.16        8.87      4.81 o 
  -7   6   1       16.33       10.29      4.44 o 
  -6   6   1       25.52       28.14      3.70 o 
  -5   6   1      227.24      253.28      6.16 o 
  -4   6   1       61.37       58.23      2.13 o 
  -3   6   1       47.46       48.36      2.24 o 
  -2   6   1      592.10      601.80      7.39 o 
  -1   6   1      198.68      209.12      3.31 o 
   0   6   1       78.44       77.88      1.49 o 
   1   6   1        0.58       -0.18      0.67 o 
   2   6   1       40.64       44.75      1.57 o 
   3   6   1      204.38      207.80      4.38 o 
   4   6   1      161.19      186.60      9.54 o 
   5   6   1        1.44        1.38      1.86 o 
   6   6   1        6.37        5.30      2.50 o 
   7   6   1        0.97        0.54      1.81 o 
  -8   7   1        0.49        0.74      3.51 o 
  -7   7   1        0.48        0.28      1.26 o 
  -6   7   1        0.12        0.33      1.29 o 
  -5   7   1        6.42        3.84      2.12 o 
  -4   7   1       48.88       51.67      1.87 o 
  -3   7   1        0.98        0.66      0.96 o 
  -2   7   1        3.34        2.41      0.80 o 
  -1   7   1        1.61        1.42      0.81 o 
   0   7   1       18.21       18.51      0.96 o 
   1   7   1       16.71       15.66      2.85 o 
   2   7   1        3.05        2.83      1.44 o 
   3   7   1       36.58       41.85      2.18 o 
   4   7   1       16.47       14.50      2.39 o 
   5   7   1        0.04       -0.27      1.76 o 
   6   7   1        1.57        4.54      2.46 o 
  -7   8   1        2.46        6.65      3.88 o 
  -6   8   1       11.18        5.97      5.64 o 
  -5   8   1       31.59       33.01      2.51 o 
  -4   8   1       62.25       64.51      2.60 o 
  -3   8   1       10.86       12.90      1.57 o 
  -2   8   1       25.74       29.79      2.11 o 
  -1   8   1        2.75        1.75      1.23 o 
   0   8   1      166.62      167.72      2.58 o 
   1   8   1       15.78       15.51      3.13 o 
   2   8   1       23.81       23.79      1.88 o 
   3   8   1      103.31       96.74      3.09 o 
   4   8   1        5.62        6.27      1.67 o 
   5   8   1        0.99        1.53      1.56 o 
   6   8   1        0.46        0.30      1.62 o 
  -7   9   1        0.13       -0.65      3.23 o 
  -6   9   1        2.41        0.83      1.28 o 
  -5   9   1        7.81        6.92      1.57 o 
  -4   9   1        4.44        3.14      1.29 o 
  -3   9   1        0.69        0.57      1.21 o 
  -2   9   1       27.10       30.00      1.59 o 
  -1   9   1      109.34      121.45      3.15 o 
   0   9   1        3.36        2.89      0.79 o 
   1   9   1       56.67       64.65      2.24 o 
   2   9   1       34.84       42.69      2.75 o 
   3   9   1        2.22        1.97      1.38 o 
   4   9   1       12.93       11.28      1.99 o 
   5   9   1        0.87        3.12      2.13 o 
  -6  10   1        0.15       -0.86      1.25 o 
  -5  10   1        0.05        0.92      1.24 o 
  -4  10   1        3.28        3.72      1.43 o 
  -3  10   1       27.22       26.71      1.79 o 
  -2  10   1       41.62       44.38      2.35 o 
  -1  10   1       30.72       34.08      2.17 o 
   0  10   1      182.03      195.95      3.49 o 
   1  10   1       24.26       28.87      2.43 o 
   2  10   1       16.54       15.42      4.08 o 
   3  10   1        0.11       -0.27      1.52 o 
   4  10   1        0.03        1.72      1.65 o 
   5  10   1        3.77        5.55      3.26 o 
  -6  11   1        0.00        1.25      1.81 o 
  -5  11   1        0.02       -0.72      1.88 o 
  -4  11   1        0.86        1.25      1.38 o 
  -3  11   1        4.16        0.62      0.97 o 
  -2  11   1       11.17       10.35      1.54 o 
  -1  11   1        8.08        9.27      1.40 o 
   0  11   1        6.36        6.45      2.05 o 
   1  11   1        0.35       -0.74      0.81 o 
   2  11   1        0.35        1.03      1.28 o 
   3  11   1        0.50       -0.46      1.28 o 
   4  11   1        3.93        3.71      1.99 o 
  -5  12   1        4.40        4.13      3.02 o 
  -4  12   1        0.78        0.91      1.30 o 
  -3  12   1        0.38        0.12      1.04 o 
  -2  12   1       53.30       54.48      8.25 o 
  -1  12   1        0.04        0.84      1.12 o 
   0  12   1        1.30        0.74      3.33 o 
   1  12   1        0.59        0.00      2.96 o 
   2  12   1        0.66        2.96      4.62 o 
   3  12   1       19.99       26.25     11.09 o 
  -4  13   1        0.77       -4.44      5.73 o 
  -3  13   1        0.22        3.33      5.54 o 
  -2  13   1        0.81       -0.30      2.00 o 
  -1  13   1        2.41        4.74      2.80 o 
   0  13   1        3.59        7.58      7.95 o 
   1  13   1        0.33        0.92      4.07 o 
   0 -14   2        2.14        2.40      3.88 o 
   1 -14   2        0.00        0.18      2.77 o 
  -2 -13   2        0.02       -0.46      2.34 o 
  -1 -13   2        2.13        2.40      2.66 o 
   0 -13   2        0.54        0.74      4.99 o 
   1 -13   2        3.97        6.10      4.07 o 
   2 -13   2        1.18        0.74      3.33 o 
   3 -13   2        0.83        3.33      3.88 o 
  -4 -12   2        0.00       -2.22      6.84 o 
  -3 -12   2        4.78        5.36      4.81 o 
  -2 -12   2        1.76       -0.74      2.75 o 
  -1 -12   2       27.30       22.03     16.08 o 
   0 -12   2       69.39       84.67      7.03 o 
   1 -12   2        1.03        2.40      3.51 o 
   2 -12   2       27.01       28.10      8.32 o 
   3 -12   2        4.01        7.21      3.88 o 
   4 -12   2        0.18        6.84      5.91 o 
   5 -12   2        0.18       11.64      6.47 o 
  -4 -11   2        0.71        4.99      4.25 o 
  -3 -11   2        1.16       -1.03      2.16 o 
  -2 -11   2        7.87        5.38      5.91 o 
  -1 -11   2        0.03        4.30      6.47 o 
   0 -11   2        0.49        3.39      2.59 o 
   1 -11   2       11.87       13.12      6.65 o 
   2 -11   2       14.91       18.48      4.25 o 
   3 -11   2        0.27       -0.14      0.43 o 
   4 -11   2        0.14        0.20      1.08 o 
   5 -11   2        0.79       -0.07      1.24 o 
  -5 -10   2        0.09        1.40      1.88 o 
  -4 -10   2        0.34        0.57      1.14 o 
  -3 -10   2        6.70        3.10      1.17 o 
  -2 -10   2       16.30       15.95      1.21 o 
  -1 -10   2        2.52        2.15      2.60 o 
   0 -10   2       24.88       28.02      4.16 o 
   1 -10   2        2.49        0.74      2.59 o 
   2 -10   2        2.39        2.96      2.77 o 
   3 -10   2        1.74        2.32      1.11 o 
   4 -10   2       25.08       26.19      1.69 o 
   5 -10   2        6.72        2.59      1.73 o 
   6 -10   2        2.70        1.88      2.35 o 
  -6  -9   2        3.34        5.50      3.21 o 
  -5  -9   2        0.12        1.60      1.51 o 
  -4  -9   2       99.00      110.87      7.26 o 
  -3  -9   2       11.31       11.01      1.84 o 
  -2  -9   2        1.57        1.75      0.67 o 
  -1  -9   2       53.98       63.61      3.65 o 
   0  -9   2        5.03        4.19      2.02 o 
   1  -9   2        0.17        0.74      2.22 o 
   2  -9   2        7.73        7.01      0.76 o 
   3  -9   2        3.72        1.37      1.12 o 
   4  -9   2       17.11       14.43     10.26 o 
   5  -9   2        2.68        1.29      1.91 o 
   6  -9   2        0.00       -1.02      1.70 o 
  -6  -8   2        4.46        3.73      2.21 o 
  -5  -8   2        2.40        3.97      2.04 o 
  -4  -8   2       29.13       35.28      1.85 o 
  -3  -8   2       46.44       53.91      1.92 o 
  -2  -8   2        0.50        0.80      0.59 o 
  -1  -8   2       88.62       92.37      4.38 o 
   0  -8   2       25.36       29.67      3.70 o 
   1  -8   2        8.63        8.69      2.77 o 
   2  -8   2       21.25       22.12      1.17 o 
   3  -8   2        4.76        4.44      1.24 o 
   4  -8   2       36.29       35.86      2.39 o 
   5  -8   2       53.84       64.54      3.86 o 
   6  -8   2        4.83        3.70      2.02 o 
   7  -8   2        3.24        5.58      6.01 o 
  -7  -7   2        1.88        0.75      1.76 o 
  -6  -7   2       18.89       17.57      3.38 o 
  -5  -7   2        1.55        3.49      1.72 o 
  -4  -7   2       56.41       65.98      2.69 o 
  -3  -7   2        1.01        1.66      1.29 o 
  -2  -7   2      103.31      110.27      2.36 o 
  -1  -7   2      252.43      239.96      6.96 o 
   0  -7   2        0.00        0.09      1.09 o 
   1  -7   2       43.09       37.38      4.81 o 
   2  -7   2        8.76        9.78      0.87 o 
   3  -7   2       21.56       24.45      2.49 o 
   4  -7   2        0.63        0.26      0.97 o 
   5  -7   2        0.02        0.41      1.25 o 
   6  -7   2        3.79        3.51      1.75 o 
   7  -7   2        0.01        3.29      4.53 o 
  -7  -6   2        0.01        0.27      1.54 o 
  -6  -6   2        0.03       -0.62      1.47 o 
  -5  -6   2       66.05       72.96      2.56 o 
  -4  -6   2      119.30      115.84      2.94 o 
  -3  -6   2       33.92       34.56      1.64 o 
  -2  -6   2        0.00        0.13      0.47 o 
  -1  -6   2      400.30      381.93      4.58 o 
   0  -6   2       41.30       43.51      2.74 o 
   1  -6   2      249.65      245.46      4.32 o 
   2  -6   2      914.11      910.62     11.92 o 
   3  -6   2        0.19        0.47      0.87 o 
   4  -6   2        8.75       11.02      1.63 o 
   5  -6   2        0.62        0.93      1.32 o 
   6  -6   2        0.04       -0.65      1.57 o 
   7  -6   2        0.00        0.36      1.39 o 
  -8  -5   2        1.61        0.66      1.93 o 
  -7  -5   2       17.53        6.68      5.45 o 
  -6  -5   2        3.48        4.62      1.82 o 
  -5  -5   2       22.23       21.38      1.97 o 
  -4  -5   2       41.23       36.54      1.86 o 
  -3  -5   2       68.14       61.70      1.55 o 
  -2  -5   2      264.81      258.91      2.89 o 
  -1  -5   2      381.86      373.53      4.32 o 
   0  -5   2       54.67       49.74      4.81 o 
   1  -5   2        1.93        1.66      0.66 o 
   2  -5   2      183.62      176.61      2.98 o 
   3  -5   2        0.21        0.92      0.78 o 
   4  -5   2        0.69       -0.09      0.78 o 
   5  -5   2        0.39        0.00      1.57 o 
   6  -5   2        0.05        0.35      1.76 o 
   7  -5   2        0.01       -2.12      2.73 o 
   8  -5   2        0.00        0.04      2.15 o 
  -8  -4   2        0.01       -0.03      1.43 o 
  -7  -4   2        1.93        1.86      1.40 o 
  -6  -4   2       49.61       55.30      3.42 o 
  -5  -4   2       79.85       81.65      2.37 o 
  -4  -4   2       41.75       40.48      1.98 o 
  -3  -4   2      246.69      249.75      3.21 o 
  -2  -4   2      520.05      498.44      4.82 o 
  -1  -4   2       26.45       29.85      1.20 o 
   0  -4   2       57.24       44.94      2.59 o 
   1  -4   2        7.55        9.84      1.21 o 
   2  -4   2      443.40      460.00      6.26 o 
   3  -4   2       12.25       15.90      3.33 o 
   4  -4   2       29.81       33.26      2.09 o 
   5  -4   2       91.98       98.02      6.56 o 
   6  -4   2        1.59        1.77      1.89 o 
   7  -4   2       11.83        1.13      3.58 o 
   8  -4   2        6.07        4.51      4.81 o 
  -8  -3   2        6.02        4.25      4.25 o 
  -7  -3   2        3.38        5.73      2.35 o 
  -6  -3   2        5.02        3.63      1.26 o 
  -5  -3   2      428.97      437.10      6.29 o 
  -4  -3   2      108.87      110.79      2.18 o 
  -3  -3   2      201.56      196.08      4.86 o 
  -2  -3   2        9.23        7.25      0.65 o 
  -1  -3   2      474.36      430.33      8.65 o 
   0  -3   2      383.20      318.10      6.32 o 
   1  -3   2        0.04        0.80      0.50 o 
   2  -3   2      304.02      299.05      4.19 o 
   3  -3   2        1.78        1.79      1.12 o 
   4  -3   2        1.07        1.30      1.45 o 
   5  -3   2        0.14       -1.18      1.85 o 
   6  -3   2        0.15        0.47      1.63 o 
   7  -3   2        0.44        1.44      2.28 o 
   8  -3   2        2.92        1.76      3.21 o 
  -8  -2   2        9.31        8.66      5.73 o 
  -7  -2   2       15.38       18.68      2.22 o 
  -6  -2   2       32.34       38.14      2.21 o 
  -5  -2   2      182.49      184.55      4.21 o 
  -4  -2   2        2.88        3.60      1.07 o 
  -3  -2   2      198.01      202.56      4.45 o 
  -2  -2   2        2.35        1.71      0.54 o 
  -1  -2   2     4823.40     4401.15    145.16 o 
   0  -2   2     1264.00     1115.17     11.52 o 
   1  -2   2     2069.25     1872.54     21.66 o 
   2  -2   2     1736.43     1717.47     22.43 o 
   3  -2   2        5.51        6.76      1.31 o 
   4  -2   2      110.59      117.72      3.46 o 
   5  -2   2       29.01       29.99      2.68 o 
   6  -2   2       30.07       31.60      3.80 o 
   7  -2   2        0.64        1.12      2.87 o 
   8  -2   2        0.01       -0.77      3.04 o 
  -8  -1   2        0.82       -0.28      2.09 o 
  -7  -1   2       49.22       53.12      3.64 o 
  -6  -1   2       83.81       84.25      2.54 o 
  -5  -1   2        9.24        7.58      1.13 o 
  -4  -1   2       34.69       31.83      1.25 o 
  -3  -1   2       13.31       11.86      1.09 o 
  -2  -1   2       89.09       87.45      1.69 o 
  -1  -1   2     1299.92     1329.09     21.71 o 
   0  -1   2        0.16        0.42      0.48 o 
   1  -1   2      353.29      320.17      4.51 o 
   2  -1   2      209.29      199.75      5.00 o 
   3  -1   2       90.11       87.38      2.94 o 
   4  -1   2       60.26       61.47      4.16 o 
   5  -1   2       33.23       37.19      3.33 o 
   6  -1   2      102.89      120.36      5.02 o 
   7  -1   2        0.38       -0.40      2.26 o 
   8  -1   2        1.86        1.89      2.92 o 
  -8   0   2        0.33        3.13      3.21 o 
  -7   0   2       30.97       28.55      2.03 o 
  -6   0   2        1.48        0.37      0.87 o 
  -5   0   2        0.12        0.12      0.53 o 
  -4   0   2      104.47      126.50      1.89 o 
  -3   0   2     1338.91     1297.79     12.47 o 
  -2   0   2       88.47       80.11      3.89 o 
  -1   0   2     9763.11     9420.26    124.68 o 
   0   0   2      792.05      697.65      7.99 o 
   1   0   2      194.37      162.38      4.73 o 
   2   0   2      511.46      470.43      6.50 o 
   3   0   2      338.85      334.46      5.70 o 
   4   0   2        0.27        1.26      1.68 o 
   5   0   2        8.09        8.44      2.21 o 
   6   0   2        0.73        2.29      2.57 o 
   7   0   2        2.03       -0.07      1.82 o 
   8   0   2        3.08       -0.18      1.57 o 
  -8   1   2        7.22       14.42      5.18 o 
  -7   1   2       11.76        8.87      8.04 o 
  -6   1   2        9.39        9.59      0.71 o 
  -5   1   2       15.59       16.72      0.94 o 
  -4   1   2      226.15      230.50      5.07 o 
  -3   1   2      198.18      179.58      6.29 o 
  -2   1   2        0.96        0.74      0.18 o 
  -1   1   2     1191.58     1139.50     13.12 o 
   0   1   2      237.25      216.79      5.84 o 
   1   1   2       39.25       42.36      1.66 o 
   2   1   2      310.95      323.43      5.84 o 
   3   1   2      100.13       93.27      2.81 o 
   4   1   2        2.75        5.01      2.04 o 
   5   1   2        4.94        7.00      3.39 o 
   6   1   2        5.82        5.32      3.08 o 
   7   1   2        0.12       -0.10      1.37 o 
   8   1   2        0.08        0.05      1.50 o 
  -8   2   2        4.91       17.56      8.32 o 
  -7   2   2        1.21       -2.59      5.18 o 
  -6   2   2        4.83        8.87      5.36 o 
  -5   2   2       43.94       47.70      3.70 o 
  -4   2   2      393.58      384.40     34.83 o 
  -3   2   2       15.95       15.72      0.55 o 
  -2   2   2      250.00      230.91      3.15 o 
  -1   2   2        1.37        3.76      0.71 o 
   0   2   2       73.27       71.46      1.85 o 
   1   2   2        7.28        6.55      1.11 o 
   2   2   2     3297.38     3605.69     47.20 o 
   3   2   2        5.63        5.36      1.57 o 
   4   2   2      127.06      116.49      4.28 o 
   5   2   2      308.82      306.15      8.70 o 
   6   2   2       16.52        8.35      4.35 o 
   7   2   2        1.19        1.64      2.29 o 
  -8   3   2        2.44       12.01      7.76 o 
  -7   3   2        1.50        4.44      5.54 o 
  -6   3   2        9.19       13.68      3.33 o 
  -5   3   2      151.78      148.61     12.30 o 
  -4   3   2        1.31        1.08      0.52 o 
  -3   3   2       10.04       10.84      1.48 o 
  -2   3   2      227.03      221.18      2.88 o 
  -1   3   2      285.29      267.82      3.64 o 
   0   3   2      114.62      101.77      1.85 o 
   1   3   2       63.07       72.62      2.94 o 
   2   3   2        1.27        1.36      0.97 o 
   3   3   2       45.54       49.96      2.66 o 
   4   3   2       32.13       31.48      2.91 o 
   5   3   2       68.10       77.33      2.88 o 
   6   3   2        0.01        0.57      1.62 o 
   7   3   2        0.94        0.77      1.95 o 
  -8   4   2        0.12        7.39      4.62 o 
  -7   4   2       43.29       53.05      5.73 o 
  -6   4   2      141.32      119.64     12.67 o 
  -5   4   2       27.02       24.94      1.42 o 
  -4   4   2      222.29      202.26      3.70 o 
  -3   4   2      171.46      176.01      3.53 o 
  -2   4   2      399.66      371.73      4.98 o 
  -1   4   2     1915.82     2036.73     17.79 o 
   0   4   2      341.51      338.24      6.30 o 
   1   4   2      877.28      948.19     10.48 o 
   2   4   2        0.00        0.21      0.83 o 
   3   4   2        0.08        1.14      1.27 o 
   4   4   2      534.41      552.04     17.66 o 
   5   4   2       35.59       45.40      2.73 o 
   6   4   2        0.13        1.13      1.88 o 
   7   4   2       12.35       13.68      3.04 o 
  -8   5   2        0.00        4.44      4.07 o 
  -7   5   2        0.17        4.25      3.51 o 
  -6   5   2        5.27        3.56      1.03 o 
  -5   5   2        0.88        0.86      0.69 o 
  -4   5   2        0.01       -0.24      1.12 o 
  -3   5   2        9.59       10.79      1.07 o 
  -2   5   2        0.45        0.18      0.53 o 
  -1   5   2       16.45       14.21      0.87 o 
   0   5   2      225.94      220.87      3.28 o 
   1   5   2       90.21       93.16      2.16 o 
   2   5   2        0.87        0.17      0.66 o 
   3   5   2      216.92      227.55      4.73 o 
   4   5   2      190.26      189.56      4.95 o 
   5   5   2       19.77       18.36      2.30 o 
   6   5   2        2.35        3.01      2.05 o 
   7   5   2        3.10        5.37      2.44 o 
  -8   6   2        0.20        2.03      3.70 o 
  -7   6   2        5.28        8.50      3.88 o 
  -6   6   2       51.30       49.56      8.78 o 
  -5   6   2       10.31        7.55      1.64 o 
  -4   6   2       10.18        7.54      1.63 o 
  -3   6   2       91.74       88.12      2.24 o 
  -2   6   2        1.32        1.94      0.85 o 
  -1   6   2       69.93       61.01      1.67 o 
   0   6   2        0.37        1.48      0.83 o 
   1   6   2        3.96        2.48      0.98 o 
   2   6   2      102.08       99.33      2.36 o 
   3   6   2       25.81       25.89      2.28 o 
   4   6   2       48.06       43.14      3.62 o 
   5   6   2       15.30       14.86      2.13 o 
   6   6   2        4.00        4.98      3.18 o 
  -8   7   2        1.77       -4.25      4.25 o 
  -7   7   2        0.24        0.55      2.77 o 
  -6   7   2        1.04        0.16      1.50 o 
  -5   7   2       10.82        9.28      1.28 o 
  -4   7   2       66.59       65.24      2.37 o 
  -3   7   2        2.64        2.64      1.08 o 
  -2   7   2        2.72        4.39      1.21 o 
  -1   7   2       75.79       81.01      1.86 o 
   0   7   2        5.03       10.99      1.23 o 
   1   7   2       34.14       37.05      2.59 o 
   2   7   2       33.04       36.73      1.98 o 
   3   7   2        3.68        4.82      1.76 o 
   4   7   2       11.75       11.64      3.00 o 
   5   7   2        8.17        6.73      4.08 o 
   6   7   2        4.57        9.44      4.18 o 
  -7   8   2        0.13       -2.12      2.96 o 
  -6   8   2        5.84        2.91      1.93 o 
  -5   8   2        3.45        3.05      1.63 o 
  -4   8   2       12.92       10.09      1.74 o 
  -3   8   2        2.22        3.09      1.05 o 
  -2   8   2       66.20       68.84      2.54 o 
  -1   8   2       42.75       46.09      1.93 o 
   0   8   2       18.88       20.97      1.62 o 
   1   8   2      225.21      240.65      4.83 o 
   2   8   2       25.41       26.50      2.71 o 
   3   8   2       39.98       40.13      3.04 o 
   4   8   2        1.93        0.38      1.42 o 
   5   8   2        5.91        3.76      3.41 o 
  -7   9   2        2.69        2.86      2.50 o 
  -6   9   2        0.00        1.07      1.20 o 
  -5   9   2        0.66        1.66      1.85 o 
  -4   9   2        1.19        0.97      0.99 o 
  -3   9   2        2.10        3.72      1.16 o 
  -2   9   2       19.29       22.59      2.25 o 
  -1   9   2       24.60       25.71      1.62 o 
   0   9   2       57.83       59.51      2.14 o 
   1   9   2      154.53      163.36      7.38 o 
   2   9   2       11.85        8.52      1.67 o 
   3   9   2        2.53        3.40      1.46 o 
   4   9   2        2.54        2.49      2.28 o 
   5   9   2       19.40       31.13     10.18 o 
  -6  10   2        4.55        1.64      1.82 o 
  -5  10   2        1.41        0.74      1.25 o 
  -4  10   2       23.82       22.11      2.05 o 
  -3  10   2        0.11        0.45      1.25 o 
  -2  10   2        6.32        7.89      1.78 o 
  -1  10   2      280.11      308.12      6.57 o 
   0  10   2        0.35       -0.08      0.85 o 
   1  10   2        7.81        5.07      1.85 o 
   2  10   2        2.62        4.18      1.98 o 
   3  10   2        2.43        3.27      1.92 o 
   4  10   2       32.88       50.95      5.91 o 
  -6  11   2        0.41        1.66      1.67 o 
  -5  11   2        4.52        2.90      2.25 o 
  -4  11   2        0.86       -0.38      1.26 o 
  -3  11   2       13.90        6.57      3.73 o 
  -2  11   2        1.79        0.41      0.87 o 
  -1  11   2        0.63       -2.16      2.34 o 
   0  11   2        0.01        0.51      0.90 o 
   1  11   2        0.15        0.86      1.81 o 
   2  11   2        2.13        1.41      1.62 o 
   3  11   2        0.85        1.21      1.40 o 
  -5  12   2        7.30        7.40      3.09 o 
  -4  12   2        0.44        1.98      1.84 o 
  -3  12   2        4.26        2.28      2.02 o 
  -2  12   2        0.16        0.94      1.23 o 
  -1  12   2        0.62        0.73      1.71 o 
   0  12   2        2.02        0.93      1.88 o 
   1  12   2        2.35        1.22      1.81 o 
   2  12   2        0.75       -0.58      1.43 o 
  -3  13   2        0.99       -1.11      2.77 o 
  -2  13   2        0.33        0.00      4.25 o 
  -1  13   2        0.43       -3.88      6.84 o 
   0  13   2        2.11        8.69      5.18 o 
   1  13   2        1.36        2.77      4.99 o 
  -2 -13   3        3.98        0.55      2.96 o 
  -1 -13   3        4.20        0.00      3.70 o 
   0 -13   3        0.68        1.29      5.73 o 
   1 -13   3        2.37        0.55      3.33 o 
   2 -13   3        3.34        7.58      4.62 o 
   3 -13   3        0.14       -4.44      4.44 o 
  -4 -12   3        0.42        1.29      6.10 o 
  -3 -12   3        2.12        2.47      3.05 o 
  -2 -12   3       10.34        6.55      6.56 o 
  -1 -12   3        0.88        0.18      2.59 o 
   0 -12   3        4.96        6.10      4.25 o 
   1 -12   3        5.79        7.02      4.25 o 
   2 -12   3        5.43        5.54      6.47 o 
   3 -12   3        1.94        4.81      3.88 o 
   4 -12   3        0.88       -0.18      2.40 o 
  -5 -11   3        0.86       -1.11      3.51 o 
  -4 -11   3        0.02       -2.03      3.70 o 
  -3 -11   3        1.70        1.17      3.33 o 
  -2 -11   3       10.67        8.35      8.22 o 
  -1 -11   3        1.69        0.37      2.77 o 
   0 -11   3       10.88       14.05      4.62 o 
   1 -11   3        3.82        4.44      5.73 o 
   2 -11   3        0.11        8.32      3.70 o 
   3 -11   3        0.61        4.62      3.51 o 
   4 -11   3        2.36        4.81      3.51 o 
   5 -11   3        2.47        1.30      1.74 o 
  -5 -10   3        1.06        1.03      1.59 o 
  -4 -10   3        0.53        0.47      0.91 o 
  -3 -10   3       38.52       39.07      6.83 o 
  -2 -10   3       11.02       12.03      3.21 o 
  -1 -10   3        4.72        2.34      2.74 o 
   0 -10   3        0.01       -0.55      4.07 o 
   1 -10   3        1.23       -1.85      2.77 o 
   2 -10   3        0.31        1.11      2.59 o 
   3 -10   3        3.74        2.37      1.34 o 
   4 -10   3        0.03        0.15      0.74 o 
   5 -10   3        1.89        2.86      2.34 o 
   6 -10   3        8.05        5.19      4.44 o 
  -6  -9   3        3.82        2.25      1.67 o 
  -5  -9   3       20.68       21.72      2.05 o 
  -4  -9   3        1.04        0.64      0.83 o 
  -3  -9   3        2.26        2.76      0.97 o 
  -2  -9   3       85.40       86.99      4.81 o 
  -1  -9   3      186.14      211.94      6.15 o 
   0  -9   3       31.30       42.70      4.62 o 
   1  -9   3        3.42        1.85      2.59 o 
   2  -9   3        5.30        3.10      0.71 o 
   3  -9   3        0.03        0.47      1.21 o 
   4  -9   3        0.01       -0.37      1.57 o 
   5  -9   3        2.56        2.38      2.31 o 
   6  -9   3        0.00        1.14      2.29 o 
  -6  -8   3        4.00        3.92      1.88 o 
  -5  -8   3        6.37        7.85      1.73 o 
  -4  -8   3       14.83       13.96      1.26 o 
  -3  -8   3       66.78       66.66      2.77 o 
  -2  -8   3        0.36        0.55      0.67 o 
  -1  -8   3        8.25        8.23      2.60 o 
   0  -8   3      140.94      150.55      6.47 o 
   1  -8   3       21.44       27.54      3.70 o 
   2  -8   3        8.68        6.11      1.20 o 
   3  -8   3       64.97       68.52      3.40 o 
   4  -8   3        0.92        0.85      1.20 o 
   5  -8   3       18.36       20.70      2.55 o 
   6  -8   3        1.37        2.17      1.82 o 
   7  -8   3        0.70        1.85      2.31 o 
  -7  -7   3        0.01       -0.36      1.33 o 
  -6  -7   3        1.38        2.69      1.63 o 
  -5  -7   3       15.12       11.83      2.08 o 
  -4  -7   3       92.72       94.15      2.72 o 
  -3  -7   3       25.17       23.42      1.08 o 
  -2  -7   3        1.59        1.53      0.78 o 
  -1  -7   3        8.76       13.06      2.46 o 
   0  -7   3       34.58       32.17      3.51 o 
   1  -7   3       39.39       44.92      3.88 o 
   2  -7   3        2.63        1.18      0.95 o 
   3  -7   3       36.84       40.68      1.54 o 
   4  -7   3        3.93        5.65      1.56 o 
   5  -7   3        6.15        5.61      1.90 o 
   6  -7   3        0.80        0.23      1.41 o 
   7  -7   3        0.02        0.89      1.63 o 
  -7  -6   3        0.00       -0.35      1.27 o 
  -6  -6   3        3.39        4.04      1.89 o 
  -5  -6   3      124.40      134.50      3.86 o 
  -4  -6   3      159.37      174.19      2.99 o 
  -3  -6   3        3.16        1.92      0.70 o 
  -2  -6   3      382.50      397.30      9.30 o 
  -1  -6   3       48.17       44.93      3.33 o 
   0  -6   3        0.02        2.40      2.03 o 
   1  -6   3       44.56       41.64      1.57 o 
   2  -6   3       33.91       30.65      1.62 o 
   3  -6   3       19.80       19.39      1.28 o 
   4  -6   3        6.84        7.36      1.76 o 
   5  -6   3        4.76        5.65      2.26 o 
   6  -6   3       18.04       17.55      4.16 o 
   7  -6   3        1.40        8.82      3.38 o 
  -8  -5   3        4.07       -0.07      2.09 o 
  -7  -5   3        6.07        2.53      1.99 o 
  -6  -5   3       17.53       21.61      2.46 o 
  -5  -5   3        3.73        4.01      1.59 o 
  -4  -5   3      117.43      118.66      2.45 o 
  -3  -5   3      117.80      114.39      2.07 o 
  -2  -5   3       34.19       33.75      1.30 o 
  -1  -5   3        0.61        0.92      0.26 o 
   0  -5   3      102.43       89.34      3.70 o 
   1  -5   3       59.80       59.21      1.32 o 
   2  -5   3       57.28       54.69      1.76 o 
   3  -5   3      120.47      125.86      3.51 o 
   4  -5   3       11.24       12.78      1.76 o 
   5  -5   3        3.21        5.09      2.29 o 
   6  -5   3        0.28        0.18      1.55 o 
   7  -5   3        2.65        7.66      4.55 o 
  -8  -4   3       16.43        0.71      2.39 o 
  -7  -4   3       36.76       47.47      2.85 o 
  -6  -4   3       24.49       25.34      2.40 o 
  -5  -4   3      180.55      183.48      4.57 o 
  -4  -4   3        0.02       -0.14      0.55 o 
  -3  -4   3        0.22        0.38      0.51 o 
  -2  -4   3       41.59       45.18      1.49 o 
  -1  -4   3      112.92      101.47      1.44 o 
   0  -4   3     1325.31     1267.34     16.70 o 
   1  -4   3      351.06      301.14      9.64 o 
   2  -4   3      493.76      467.09      6.23 o 
   3  -4   3      675.63      719.90     19.02 o 
   4  -4   3       16.02       17.18      2.29 o 
   5  -4   3        4.25        3.29      2.15 o 
   6  -4   3        0.04        0.55      1.68 o 
   7  -4   3        6.27        1.41      2.57 o 
  -8  -3   3        0.00        0.30      2.02 o 
  -7  -3   3        1.65        2.22      1.59 o 
  -6  -3   3      175.86      201.94      4.57 o 
  -5  -3   3      130.56      130.38      3.31 o 
  -4  -3   3        0.07        0.18      0.52 o 
  -3  -3   3       45.03       41.33      1.13 o 
  -2  -3   3       95.46       85.39      5.73 o 
  -1  -3   3      543.91      541.25      6.67 o 
   0  -3   3     1270.82     1253.90     13.76 o 
   1  -3   3        1.25        2.08      0.78 o 
   2  -3   3       35.41       34.44      1.71 o 
   3  -3   3       17.92       21.70      2.87 o 
   4  -3   3        1.49        2.14      1.37 o 
   5  -3   3        2.72        1.74      2.01 o 
   6  -3   3        5.24        4.64      3.71 o 
   7  -3   3        3.26        0.41      2.46 o 
  -8  -2   3        1.10        0.55      4.99 o 
  -7  -2   3        4.08        4.26      1.43 o 
  -6  -2   3        2.70        2.28      1.15 o 
  -5  -2   3        0.00       -0.10      0.71 o 
  -4  -2   3       22.12       22.02      1.61 o 
  -3  -2   3      311.74      333.59      3.88 o 
  -2  -2   3      657.84      623.64     25.66 o 
  -1  -2   3     1861.71     1716.74     27.17 o 
   0  -2   3    25556.50    26719.42    813.15 o 
   1  -2   3        0.03        0.65      0.65 o 
   2  -2   3      300.85      263.43      4.72 o 
   3  -2   3        0.23        1.81      1.37 o 
   4  -2   3       23.09       24.45      2.57 o 
   5  -2   3        0.63       -0.65      1.78 o 
   6  -2   3        2.86        0.35      1.76 o 
   7  -2   3        0.34       -1.21      2.34 o 
  -8  -1   3        1.18        2.77      3.88 o 
  -7  -1   3        3.71        0.89      1.14 o 
  -6  -1   3      108.32      120.24      6.31 o 
  -5  -1   3        2.95        3.16      0.82 o 
  -4  -1   3      178.96      173.41      3.52 o 
  -3  -1   3      586.50      573.48     10.12 o 
  -2  -1   3       21.42       20.89      1.66 o 
  -1  -1   3       29.36       23.85      1.89 o 
   0  -1   3     1768.09     1672.82     19.18 o 
   1  -1   3       73.27       65.21      2.75 o 
   2  -1   3       95.19       86.28      2.29 o 
   3  -1   3      175.83      171.20      3.79 o 
   4  -1   3        6.43        6.96      2.40 o 
   5  -1   3       10.09       10.46      2.87 o 
   6  -1   3        6.25        4.80      3.04 o 
   7  -1   3        0.06       -0.55      3.45 o 
  -9   0   3        4.68       14.97      9.80 o 
  -8   0   3       11.11       12.75      7.95 o 
  -7   0   3       51.90       57.31      8.69 o 
  -6   0   3        0.04        0.00      2.77 o 
  -5   0   3        1.09        0.18      1.66 o 
  -4   0   3       44.53       46.40      4.44 o 
  -3   0   3     1308.44     1269.07     53.79 o 
  -2   0   3        2.18        3.14      1.48 o 
  -1   0   3       12.15       14.37      1.57 o 
   0   0   3     5577.80     5659.30    102.91 o 
   1   0   3       64.67       60.99      2.02 o 
   2   0   3        0.86        1.13      0.97 o 
   3   0   3      445.55      459.83      7.60 o 
   4   0   3       35.35       33.75      2.97 o 
   5   0   3       82.48       79.24      3.92 o 
   6   0   3      142.47      162.27      7.00 o 
   7   0   3        0.10       -0.59      2.21 o 
  -9   1   3        0.01       -2.59      4.62 o 
  -8   1   3        4.29        8.69      4.62 o 
  -7   1   3        0.90        1.48      3.14 o 
  -6   1   3        1.79       -0.37      2.03 o 
  -5   1   3        7.22        5.36      3.70 o 
  -4   1   3      415.95      423.63     11.49 o 
  -3   1   3      113.68      110.44      3.88 o 
  -2   1   3        0.00        0.18      1.11 o 
  -1   1   3       32.54       31.11      1.63 o 
   0   1   3      452.02      426.44      6.60 o 
   1   1   3        0.12       -0.46      1.02 o 
   2   1   3       12.25       14.68      2.42 o 
   3   1   3       28.23       27.68      3.20 o 
   4   1   3       10.56       11.23      2.02 o 
   5   1   3       21.10       25.16      3.59 o 
   6   1   3        1.00        0.13      1.68 o 
   7   1   3        0.98        0.90      2.44 o 
  -9   2   3        0.20        7.95      5.36 o 
  -8   2   3        3.92        2.22      3.88 o 
  -7   2   3        5.01        3.70      5.54 o 
  -6   2   3      115.81      103.74      8.69 o 
  -5   2   3      110.96      106.52      4.99 o 
  -4   2   3       98.98      102.27      4.07 o 
  -3   2   3       30.88       28.70      0.86 o 
  -2   2   3      121.87      128.49      2.49 o 
  -1   2   3      830.51      774.29     11.08 o 
   0   2   3     1070.98     1152.09     15.52 o 
   1   2   3      166.70      158.19      4.07 o 
   2   2   3      893.13      943.02     13.48 o 
   3   2   3        6.25        7.57      1.63 o 
   4   2   3       29.24       31.07      5.18 o 
   5   2   3      435.93      440.21     12.04 o 
   6   2   3        0.44       -0.59      3.26 o 
   7   2   3        1.94        2.38      2.10 o 
  -8   3   3        4.76       19.04      8.13 o 
  -7   3   3        4.66        3.70      3.33 o 
  -6   3   3       18.69       24.58      4.07 o 
  -5   3   3       20.58       17.74      4.62 o 
  -4   3   3        1.36        2.59      2.77 o 
  -3   3   3      148.25      143.48      4.63 o 
  -2   3   3        0.01        1.00      0.97 o 
  -1   3   3        9.22        7.45      1.03 o 
   0   3   3      840.45      908.77     11.71 o 
   1   3   3      335.96      348.27      5.87 o 
   2   3   3        1.60        0.83      1.05 o 
   3   3   3        0.55       -0.18      1.11 o 
   4   3   3      172.68      170.24      4.97 o 
   5   3   3       35.67       34.01      3.26 o 
   6   3   3        1.70        3.27      2.04 o 
   7   3   3        3.71        5.82      2.57 o 
  -8   4   3        5.59       13.31      4.99 o 
  -7   4   3        4.24        4.44      3.51 o 
  -6   4   3       38.08       50.83      4.81 o 
  -5   4   3      147.19      135.94      5.73 o 
  -4   4   3       15.11       17.33      1.82 o 
  -3   4   3      498.32      536.79      7.51 o 
  -2   4   3       34.29       37.97      1.47 o 
  -1   4   3        8.14        8.45      1.31 o 
   0   4   3       19.96       23.16      1.59 o 
   1   4   3       17.62       15.94      1.23 o 
   2   4   3       54.36       58.94      3.97 o 
   3   4   3      100.14      103.14      3.89 o 
   4   4   3        2.54        2.06      1.38 o 
   5   4   3       13.12       10.24      2.25 o 
   6   4   3       23.54       21.32      6.96 o 
   7   4   3        3.04        8.84      4.02 o 
  -8   5   3        5.16       10.90      4.81 o 
  -7   5   3        6.47       10.54      4.07 o 
  -6   5   3        0.00       -0.37      3.51 o 
  -5   5   3        2.88        3.33      2.40 o 
  -4   5   3       53.58       53.24      2.55 o 
  -3   5   3      235.21      239.50      5.18 o 
  -2   5   3       96.73       98.03      2.69 o 
  -1   5   3      106.98      111.31      2.17 o 
   0   5   3       61.22       60.66      1.74 o 
   1   5   3       36.64       35.40      1.78 o 
   2   5   3        4.36        5.21      1.34 o 
   3   5   3       44.50       46.70      2.81 o 
   4   5   3        2.38        2.82      1.63 o 
   5   5   3        5.84        3.46      2.10 o 
   6   5   3        0.14       -0.04      1.50 o 
  -8   6   3        1.95       10.90      4.81 o 
  -7   6   3        7.81       11.27      4.07 o 
  -6   6   3       44.68       49.37      4.71 o 
  -5   6   3        7.38        6.91      2.21 o 
  -4   6   3        4.74        4.74      0.99 o 
  -3   6   3        6.17        3.81      2.19 o 
  -2   6   3       19.98       22.26      1.88 o 
  -1   6   3       67.49       75.58      1.99 o 
   0   6   3       68.80       66.81      2.13 o 
   1   6   3        6.10        7.61      1.39 o 
   2   6   3       71.60       79.52      3.06 o 
   3   6   3       18.07       12.62      2.15 o 
   4   6   3        9.56        7.51      1.99 o 
   5   6   3        2.49        3.33      1.85 o 
   6   6   3        5.35        5.10      3.02 o 
  -8   7   3        4.94       12.61      3.88 o 
  -7   7   3        0.00       -0.29      2.22 o 
  -6   7   3        0.03        0.76      2.74 o 
  -5   7   3       37.84       37.52      2.57 o 
  -4   7   3        6.35        8.35      1.21 o 
  -3   7   3        9.94       10.16      1.35 o 
  -2   7   3       17.64       14.93      2.55 o 
  -1   7   3        6.69        7.58      1.29 o 
   0   7   3        6.91        6.42      1.34 o 
   1   7   3      432.23      440.88      7.31 o 
   2   7   3      134.13      138.19      3.64 o 
   3   7   3        0.36        1.12      1.57 o 
   4   7   3        9.49       10.94      2.30 o 
   5   7   3        2.60        0.41      1.77 o 
   6   7   3       11.74       16.62      7.76 o 
  -7   8   3        3.68        0.51      1.89 o 
  -6   8   3        7.58        4.50      3.52 o 
  -5   8   3       60.12       58.12      3.03 o 
  -4   8   3        8.76        9.09      1.33 o 
  -3   8   3       19.88       20.68      1.96 o 
  -2   8   3        1.13        1.82      1.60 o 
  -1   8   3      217.77      227.45      4.53 o 
   0   8   3      408.68      416.43      6.90 o 
   1   8   3        2.01        2.42      1.43 o 
   2   8   3       53.40       49.15      2.93 o 
   3   8   3       13.54        9.43      2.31 o 
   4   8   3        0.63        2.39      1.84 o 
   5   8   3       25.54       34.55     11.42 o 
  -7   9   3        0.21        1.58      3.51 o 
  -6   9   3        0.88        0.97      2.94 o 
  -5   9   3        0.03       -1.06      1.21 o 
  -4   9   3        3.60        4.78      1.48 o 
  -3   9   3        2.69        1.85      1.23 o 
  -2   9   3      133.96      142.08      7.49 o 
  -1   9   3        4.74        6.70      1.38 o 
   0   9   3        4.87        6.33      1.72 o 
   1   9   3       25.22       24.40      2.15 o 
   2   9   3        7.05        7.73      2.70 o 
   3   9   3        1.70        1.06      1.45 o 
   4   9   3        2.65        0.52      2.00 o 
   5   9   3        1.68       -0.23      2.21 o 
  -6  10   3        2.74        2.46      2.49 o 
  -5  10   3        0.14        0.08      1.25 o 
  -4  10   3       20.73       12.93      5.36 o 
  -3  10   3        5.68        4.92      1.66 o 
  -2  10   3       25.23       26.32      4.25 o 
  -1  10   3       42.85       45.06      2.49 o 
   0  10   3       21.72       22.39      2.08 o 
   1  10   3        0.08        2.13      4.34 o 
   2  10   3        0.93        0.78      1.25 o 
   3  10   3        8.78       14.97      3.09 o 
   4  10   3        0.84       -0.49      1.56 o 
  -6  11   3        0.59        4.41      2.85 o 
  -5  11   3        0.08        0.09      1.31 o 
  -4  11   3        0.00        0.05      1.28 o 
  -3  11   3        0.06        0.50      1.45 o 
  -2  11   3        8.33        7.65      3.11 o 
  -1  11   3        1.58        4.31      1.92 o 
   0  11   3        0.43        0.37      1.23 o 
   1  11   3        8.69        9.29      4.22 o 
   2  11   3        3.07        4.93      2.02 o 
   3  11   3        8.30       14.16      2.67 o 
  -5  12   3        1.79       -0.18      1.68 o 
  -4  12   3        0.00       -0.08      1.33 o 
  -3  12   3        0.51        0.15      0.94 o 
  -2  12   3        0.62        1.94      2.35 o 
  -1  12   3        2.42        4.45      1.97 o 
   0  12   3       10.39        8.07      5.95 o 
   1  12   3        0.93        2.21      1.69 o 
   2  12   3        8.80        9.83      4.45 o 
  -3  13   3        0.17        0.18      2.96 o 
  -2  13   3        0.08       -0.18      4.99 o 
  -1  13   3        0.41       -0.18      2.96 o 
   0  13   3        5.36        7.58      5.73 o 
  -2 -13   4        1.36        0.00      3.70 o 
  -1 -13   4        0.77       -0.55      5.18 o 
   0 -13   4        1.54       -1.48      3.88 o 
   1 -13   4        3.85        6.47      4.81 o 
   3 -13   4        0.31        1.29      3.70 o 
  -4 -12   4        1.22       -0.18      2.40 o 
  -3 -12   4        1.75       -0.92      2.96 o 
  -2 -12   4       29.94       33.64      5.55 o 
  -1 -12   4       15.18       -0.18      2.96 o 
   0 -12   4        1.81        0.18      2.77 o 
   1 -12   4       16.69       22.73      8.69 o 
   2 -12   4        0.80       10.17      4.44 o 
   3 -12   4        0.03        2.40      5.91 o 
   4 -12   4        0.36       -2.40      3.70 o 
  -5 -11   4        4.71        8.32      4.44 o 
  -4 -11   4        9.64        3.95      4.62 o 
  -3 -11   4        1.02       -0.37      3.88 o 
  -2 -11   4        5.64        0.74      4.81 o 
  -1 -11   4       45.77       60.45      6.29 o 
   0 -11   4       23.97       27.36      8.13 o 
   1 -11   4        0.16        2.96      5.54 o 
   2 -11   4        0.22       -4.25      4.25 o 
   3 -11   4        0.08        5.54      6.10 o 
   4 -11   4        0.00        2.59      3.70 o 
   5 -11   4        0.06       -1.29      3.33 o 
  -5 -10   4       12.78       10.09      9.70 o 
  -4 -10   4        4.11        3.75      2.15 o 
  -3 -10   4        2.87        1.20      0.55 o 
  -2 -10   4        3.95        2.22      3.14 o 
  -1 -10   4        3.83       -0.55      4.25 o 
   0 -10   4        1.75        4.99      5.54 o 
   1 -10   4       12.90       10.35      3.88 o 
   2 -10   4        2.11        2.96      3.33 o 
   3 -10   4        7.17        6.21      1.59 o 
   4 -10   4        0.02        3.39      3.70 o 
   5 -10   4        0.01        1.11      2.22 o 
  -6  -9   4        0.56        3.71      4.90 o 
  -5  -9   4       21.98       16.39      4.16 o 
  -4  -9   4       25.27       24.99      1.85 o 
  -3  -9   4       50.49       50.68      4.03 o 
  -2  -9   4        0.54        0.55      2.40 o 
  -1  -9   4        1.58        6.84      3.33 o 
   0  -9   4        2.44        4.44      3.14 o 
   1  -9   4        1.00        0.74      2.59 o 
   2  -9   4        6.20        5.67      0.86 o 
   3  -9   4        5.55        4.51      1.87 o 
   4  -9   4        5.97        3.33      2.77 o 
   5  -9   4        1.67        1.21      1.60 o 
   6  -9   4        1.26        1.48      1.96 o 
  -7  -8   4        5.95       11.54      4.53 o 
  -6  -8   4        5.82        6.49      2.57 o 
  -5  -8   4        5.17        2.39      1.67 o 
  -4  -8   4       91.26      101.21      4.30 o 
  -3  -8   4       38.55       39.29      1.56 o 
  -2  -8   4       48.97       45.85      6.66 o 
  -1  -8   4      130.76      137.22      6.47 o 
   0  -8   4        2.24        4.25      2.77 o 
   1  -8   4        6.32       11.09      3.33 o 
   2  -8   4        3.83        3.20      2.03 o 
   3  -8   4       61.82       62.20      2.20 o 
   4  -8   4       33.00       37.38      2.28 o 
   5  -8   4        1.70        1.61      1.74 o 
   6  -8   4        5.96        7.04      2.11 o 
  -7  -7   4        8.22        2.23      2.68 o 
  -6  -7   4        0.02       -0.07      1.43 o 
  -5  -7   4      103.93      116.58      5.18 o 
  -4  -7   4       37.12       40.43      2.17 o 
  -3  -7   4       15.07       16.47      1.66 o 
  -2  -7   4        8.65        8.83      0.69 o 
  -1  -7   4       23.65       27.54      3.51 o 
   0  -7   4        4.00        2.22      2.40 o 
   1  -7   4       24.39       25.66      1.05 o 
   2  -7   4        0.72        0.32      0.71 o 
   3  -7   4       18.88       19.52      2.20 o 
   4  -7   4       12.37       13.40      1.71 o 
   5  -7   4        3.94        3.82      2.74 o 
   6  -7   4        0.31        1.85      1.70 o 
   7  -7   4        1.17        3.79      2.94 o 
  -7  -6   4       14.07        3.59      3.97 o 
  -6  -6   4        3.95        3.54      1.97 o 
  -5  -6   4       23.12       21.44      2.09 o 
  -4  -6   4      105.21      107.67      3.03 o 
  -3  -6   4       30.04       32.47      1.66 o 
  -2  -6   4        3.61        4.22      0.78 o 
  -1  -6   4        6.38       10.17      2.59 o 
   0  -6   4       11.19       14.05      4.07 o 
   1  -6   4       73.20       73.87      1.52 o 
   2  -6   4       27.83       32.57      1.54 o 
   3  -6   4       33.24       37.87      2.77 o 
   4  -6   4       51.44       54.13      3.08 o 
   5  -6   4        9.92       10.89      2.56 o 
   6  -6   4        0.02        3.51      2.57 o 
   7  -6   4        0.56        5.47      4.34 o 
  -8  -5   4        2.92        0.37      3.14 o 
  -7  -5   4        1.04        2.30      2.15 o 
  -6  -5   4        2.96        2.03      1.89 o 
  -5  -5   4      177.65      205.15      6.11 o 
  -4  -5   4        8.58        9.41      1.42 o 
  -3  -5   4       84.85       81.94      3.07 o 
  -2  -5   4       17.88       16.64      0.85 o 
  -1  -5   4       47.56       44.09      1.24 o 
   0  -5   4      257.16      248.57      2.60 o 
   1  -5   4      134.05      133.19      2.49 o 
   2  -5   4       16.39       17.63      1.76 o 
   3  -5   4        0.05        0.26      0.84 o 
   4  -5   4        0.66        1.66      2.09 o 
   5  -5   4        0.28        0.12      1.37 o 
   6  -5   4        0.07       -2.23      2.42 o 
   7  -5   4        0.00        4.47      4.25 o 
  -8  -4   4        8.12       -0.18      2.96 o 
  -7  -4   4        0.00       -0.18      1.94 o 
  -6  -4   4        1.33        1.68      1.94 o 
  -5  -4   4       39.88       42.05      2.55 o 
  -4  -4   4       31.01       32.82      1.42 o 
  -3  -4   4      232.97      224.92      6.85 o 
  -2  -4   4      255.08      276.07      3.62 o 
  -1  -4   4       19.20       20.26      2.68 o 
   0  -4   4      250.75      232.24      4.63 o 
   1  -4   4     3028.62     3077.74     49.44 o 
   2  -4   4       81.32       75.90      2.02 o 
   3  -4   4      144.55      145.01      3.95 o 
   4  -4   4       28.03       31.20      3.52 o 
   5  -4   4        0.09       -0.60      2.34 o 
   6  -4   4        4.45        2.01      3.32 o 
   7  -4   4        1.65        2.48      3.28 o 
  -8  -3   4        0.07        4.44      6.65 o 
  -7  -3   4        6.21        4.99      5.54 o 
  -6  -3   4      114.10      117.94      4.53 o 
  -5  -3   4      100.51      105.28      2.66 o 
  -4  -3   4       72.67       77.84      1.98 o 
  -3  -3   4      203.36      198.60      3.64 o 
  -2  -3   4      506.95      477.56      9.13 o 
  -1  -3   4       10.29       10.06      0.92 o 
   0  -3   4       25.92       27.52      1.23 o 
   1  -3   4      421.77      384.44      5.11 o 
   2  -3   4       20.89       18.24      2.68 o 
   3  -3   4       83.41       84.00      3.15 o 
   4  -3   4       38.39       37.63      2.88 o 
   5  -3   4        3.83        2.01      2.09 o 
   6  -3   4        1.49       -0.22      1.76 o 
   7  -3   4        4.50        1.86      2.53 o 
  -8  -2   4        7.74       21.44      8.50 o 
  -7  -2   4       13.18       10.35      6.28 o 
  -6  -2   4      230.04      236.99     11.66 o 
  -5  -2   4        2.78        3.88      2.22 o 
  -4  -2   4       82.43       87.75      2.59 o 
  -3  -2   4       14.27       15.98      1.57 o 
  -2  -2   4       70.99       81.71      2.18 o 
  -1  -2   4      211.70      216.04      3.69 o 
   0  -2   4        9.22       14.09      4.81 o 
   1  -2   4     1032.74      997.15     39.05 o 
   2  -2   4      148.14      154.90      4.25 o 
   3  -2   4        6.86       10.35      2.55 o 
   4  -2   4        8.35       11.28      2.02 o 
   5  -2   4       23.99       27.95      2.87 o 
   6  -2   4        3.73        2.14      2.87 o 
   7  -2   4       13.34        6.86      6.19 o 
  -8  -1   4        0.45       -1.48      3.51 o 
  -7  -1   4        0.06        1.85      3.14 o 
  -6  -1   4       22.72       30.87      3.88 o 
  -5  -1   4       58.14       59.35      5.92 o 
  -4  -1   4        0.53        0.03      0.53 o 
  -3  -1   4      259.56      267.16     12.87 o 
  -2  -1   4      703.24      701.54     13.02 o 
  -1  -1   4       27.87       25.60      1.48 o 
   0  -1   4      100.16       89.77      2.49 o 
   1  -1   4      266.81      239.52      3.93 o 
   2  -1   4        9.09       10.11      1.37 o 
   3  -1   4        0.23        1.48      1.31 o 
   4  -1   4       62.85       62.43      3.76 o 
   5  -1   4       75.27       83.12      7.95 o 
   6  -1   4       19.97       18.98      3.32 o 
   7  -1   4        1.02        0.39      2.57 o 
  -9   0   4        4.85       22.36     10.35 o 
  -8   0   4        5.14       10.35      7.39 o 
  -7   0   4        5.63        1.48      4.62 o 
  -6   0   4        0.73        1.66      2.40 o 
  -5   0   4       79.30       74.14      4.25 o 
  -4   0   4       64.56       72.48      3.70 o 
  -3   0   4      155.89      148.47      2.28 o 
  -2   0   4      104.82       89.36      3.33 o 
  -1   0   4      138.91      136.75      5.18 o 
   0   0   4      406.59      365.05     10.58 o 
   1   0   4       49.65       54.36      2.32 o 
   2   0   4       43.96       38.55      2.35 o 
   3   0   4      133.72      136.84      3.73 o 
   4   0   4       51.18       51.90      3.61 o 
   5   0   4        7.67        8.06      3.97 o 
   6   0   4      119.33      126.26     12.48 o 
   7   0   4        0.04       -0.26      3.50 o 
  -9   1   4        1.05        0.18      3.33 o 
  -8   1   4        7.48       10.35      4.81 o 
  -7   1   4        4.10        0.74      2.59 o 
  -6   1   4       11.39        7.58      3.14 o 
  -5   1   4       73.96       71.18      4.44 o 
  -4   1   4        0.33        2.22      1.85 o 
  -3   1   4       22.08       26.62      4.07 o 
  -2   1   4      559.73      536.30      8.14 o 
  -1   1   4      131.90      135.33      3.07 o 
   0   1   4        1.22        0.95      1.12 o 
   1   1   4      641.66      640.59      8.87 o 
   2   1   4       23.50       28.32      2.46 o 
   3   1   4        0.27        0.28      1.18 o 
   4   1   4        0.03       -0.17      1.40 o 
   5   1   4        2.23       -0.33      1.68 o 
   6   1   4        0.04        3.28      2.53 o 
   7   1   4        4.31        4.63      3.93 o 
  -9   2   4        0.06       -0.92      4.07 o 
  -8   2   4        1.18        6.10      4.44 o 
  -7   2   4        2.78        1.11      4.62 o 
  -6   2   4        0.63        1.48      2.59 o 
  -5   2   4       31.38       32.53      5.36 o 
  -4   2   4       68.59       65.64      5.36 o 
  -3   2   4      104.98       99.88      1.92 o 
  -2   2   4     2106.75     2098.01     27.70 o 
  -1   2   4       10.79       13.24      1.85 o 
   0   2   4       23.81       25.89      1.70 o 
   1   2   4      462.00      529.11     12.15 o 
   2   2   4        2.27        0.98      1.89 o 
   3   2   4       12.94       13.10      3.20 o 
   4   2   4        2.18        2.89      3.07 o 
   5   2   4       28.40       23.95      3.69 o 
   6   2   4        3.90        3.30      4.25 o 
   7   2   4        5.36       -0.29      1.76 o 
  -8   3   4        1.02        7.95      7.21 o 
  -7   3   4       31.44       38.63      5.36 o 
  -6   3   4       33.15       38.26      4.44 o 
  -5   3   4       19.99       24.95      3.33 o 
  -4   3   4       20.15       21.02      2.38 o 
  -3   3   4      188.14      201.96      3.49 o 
  -2   3   4      479.70      483.23      5.71 o 
  -1   3   4      424.16      453.74      8.19 o 
   0   3   4      143.85      153.89      3.47 o 
   1   3   4      228.88      228.43      4.85 o 
   2   3   4       95.07      109.23      3.27 o 
   3   3   4      192.25      198.41      5.69 o 
   4   3   4      152.75      154.15      5.10 o 
   5   3   4        0.17        0.45      2.26 o 
   6   3   4        0.04        0.71      1.68 o 
   7   3   4        1.28        1.87      2.52 o 
  -8   4   4        3.76        4.62      4.25 o 
  -7   4   4       15.83       11.09      4.07 o 
  -6   4   4       27.88       24.77      6.28 o 
  -5   4   4      197.25      202.50      5.23 o 
  -4   4   4        0.17        0.37      0.63 o 
  -3   4   4        0.40        0.55      0.66 o 
  -2   4   4      146.56      178.44      2.75 o 
  -1   4   4      296.76      307.18      4.19 o 
   0   4   4      110.26      111.32      4.25 o 
   1   4   4      463.16      454.08      7.34 o 
   2   4   4       81.10       84.08      5.18 o 
   3   4   4       96.44       95.64      5.36 o 
   4   4   4       18.69       20.75      2.74 o 
   5   4   4        0.09        0.34      1.74 o 
   6   4   4        0.36        1.09      2.25 o 
  -8   5   4        4.23        1.66      3.70 o 
  -7   5   4       18.26       24.58      4.99 o 
  -6   5   4        0.75       -0.81      2.15 o 
  -5   5   4       28.73       30.48      2.68 o 
  -4   5   4      125.01      123.99      3.46 o 
  -3   5   4        1.72        1.52      0.92 o 
  -2   5   4      259.19      248.72      4.24 o 
  -1   5   4       47.61       48.53      1.92 o 
   0   5   4        5.90        5.79      1.26 o 
   1   5   4      125.12      132.02      3.22 o 
   2   5   4      104.20      108.62      4.30 o 
   3   5   4       10.83       10.66      2.37 o 
   4   5   4       23.67       22.13      2.63 o 
   5   5   4       10.64        8.94      3.72 o 
   6   5   4        3.01        5.30      3.28 o 
  -8   6   4        0.68        3.05      2.88 o 
  -7   6   4        0.88        1.50      2.28 o 
  -6   6   4       30.49       30.61      3.80 o 
  -5   6   4      163.89      172.72      7.06 o 
  -4   6   4      157.43      154.60      3.36 o 
  -3   6   4        0.34        0.29      1.11 o 
  -2   6   4        8.40        9.19      1.99 o 
  -1   6   4        7.83        7.72      1.61 o 
   0   6   4      386.69      381.52      6.19 o 
   1   6   4      285.88      287.00      5.16 o 
   2   6   4       10.85        8.93      2.17 o 
   3   6   4       89.36       82.83      3.45 o 
   4   6   4       15.40       20.82      5.08 o 
   5   6   4        0.75        1.17      2.06 o 
   6   6   4       13.38       16.13      8.44 o 
  -8   7   4        0.02        0.51      2.99 o 
  -7   7   4        3.42        6.70      2.81 o 
  -6   7   4        6.29        5.81      3.78 o 
  -5   7   4       18.74       19.64      4.05 o 
  -4   7   4        7.64        6.19      1.49 o 
  -3   7   4        0.45       -0.33      0.97 o 
  -2   7   4       29.13       27.13      1.85 o 
  -1   7   4      232.85      238.94      9.00 o 
   0   7   4        9.62        9.03      1.64 o 
   1   7   4       78.10       84.05      3.06 o 
   2   7   4       21.53       22.44      2.47 o 
   3   7   4        3.45        2.14      1.56 o 
   4   7   4        1.64        0.67      1.73 o 
   5   7   4        1.38        3.46      3.26 o 
  -7   8   4        0.03        1.74      2.42 o 
  -6   8   4        1.50        6.61      3.91 o 
  -5   8   4        0.29        4.51      2.38 o 
  -4   8   4        3.78        2.28      1.16 o 
  -3   8   4       55.92       52.57      3.21 o 
  -2   8   4      200.83      212.67      4.39 o 
  -1   8   4       68.77       69.21      2.95 o 
   0   8   4      258.23      270.97      9.10 o 
   1   8   4      131.62      137.40      3.55 o 
   2   8   4       25.24       30.43      2.69 o 
   3   8   4        1.31        1.56      1.58 o 
   4   8   4       13.67        0.48      2.53 o 
   5   8   4        5.38        3.02      3.81 o 
  -7   9   4        6.07        7.02      3.47 o 
  -6   9   4        0.13       -1.29      3.14 o 
  -5   9   4        0.66       -0.07      1.57 o 
  -4   9   4        9.65       10.82      1.63 o 
  -3   9   4       23.48       28.25      3.88 o 
  -2   9   4       30.83       34.45      4.00 o 
  -1   9   4       16.01       17.93      3.40 o 
   0   9   4        9.38        7.79      2.05 o 
   1   9   4        5.90        4.60      1.78 o 
   2   9   4       12.37       16.85      5.93 o 
   3   9   4        3.39        1.57      1.94 o 
   4   9   4        0.27       -0.16      1.47 o 
  -6  10   4        0.04        0.17      1.73 o 
  -5  10   4        5.63        3.71      2.40 o 
  -4  10   4        9.98        9.20      2.26 o 
  -3  10   4        6.89        6.48      2.26 o 
  -2  10   4       22.33       23.53      4.16 o 
  -1  10   4        0.66        0.67      1.21 o 
   0  10   4        0.04       -0.68      1.86 o 
   1  10   4       21.37       21.24      3.65 o 
   2  10   4        1.15        2.48      2.24 o 
   3  10   4       17.66       24.20      7.88 o 
  -5  11   4        0.09        0.10      2.21 o 
  -4  11   4        4.62        1.64      1.61 o 
  -3  11   4        3.80        1.66      1.82 o 
  -2  11   4        0.87        0.17      1.89 o 
  -1  11   4        1.75        1.41      1.57 o 
   0  11   4        0.01       -2.79      2.79 o 
   1  11   4        2.20        0.48      1.51 o 
   2  11   4        1.55        1.50      1.60 o 
  -4  12   4        1.12       -0.18      1.57 o 
  -3  12   4        3.91        0.01      1.21 o 
  -2  12   4        1.08        4.32      3.69 o 
  -1  12   4        0.54        0.14      5.64 o 
   0  12   4        9.72        8.67      5.06 o 
   1  12   4        5.04        0.93      1.81 o 
  -2  13   4        0.01        0.72      1.88 o 
  -1  13   4        0.28        6.10      4.99 o 
  -2 -13   5        0.29        0.37      3.14 o 
  -1 -13   5        0.30        0.74      3.70 o 
   0 -13   5        0.69        2.77      4.44 o 
   1 -13   5        0.08        0.92      6.10 o 
   2 -13   5        0.74        3.88      4.62 o 
  -3 -12   5        0.29        0.00      2.40 o 
  -2 -12   5        2.19        0.37      3.14 o 
  -1 -12   5        0.40       -0.37      3.14 o 
   0 -12   5        6.81       10.90      4.99 o 
   1 -12   5        0.49       -4.99      6.84 o 
   2 -12   5        1.20       -0.92      3.51 o 
   3 -12   5        0.00        4.44      6.84 o 
  -5 -11   5        1.15        0.00      2.03 o 
  -4 -11   5       13.56        0.37      2.59 o 
  -3 -11   5        0.01        0.00      2.22 o 
  -2 -11   5        2.74        0.18      4.25 o 
  -1 -11   5        1.94        0.00      3.88 o 
   0 -11   5        2.92        2.03      5.73 o 
   1 -11   5        1.60        6.28      4.07 o 
   2 -11   5        0.01        1.66      3.51 o 
   3 -11   5        0.06        2.77      3.70 o 
   4 -11   5        3.22        4.99      7.02 o 
  -5 -10   5        6.51       -0.18      2.03 o 
  -4 -10   5        1.23        0.00      2.96 o 
  -3 -10   5       17.39       -0.18      2.59 o 
  -2 -10   5        2.45       -0.92      2.96 o 
  -1 -10   5       36.76       46.77      5.55 o 
   0 -10   5       15.40       13.68      4.44 o 
   1 -10   5        0.53       -2.03      3.33 o 
   2 -10   5        5.86        5.91      4.07 o 
   3 -10   5        0.02        3.56      1.52 o 
   4 -10   5       19.23       16.38      3.44 o 
   5 -10   5       12.59       14.05      3.03 o 
  -6  -9   5        4.68        4.81      4.25 o 
  -5  -9   5        0.80        0.36      1.50 o 
  -4  -9   5       79.64       86.41      4.72 o 
  -3  -9   5        0.10        0.23      0.52 o 
  -2  -9   5       50.10       54.90      5.18 o 
  -1  -9   5        2.92        1.48      2.77 o 
   0  -9   5        2.02        0.74      2.59 o 
   1  -9   5        1.00        1.29      2.77 o 
   2  -9   5        4.07        4.09      1.05 o 
   3  -9   5        0.00       -0.05      1.09 o 
   4  -9   5        0.04        1.35      1.12 o 
   5  -9   5        0.12        3.13      1.70 o 
  -7  -8   5        2.84       13.49      6.47 o 
  -6  -8   5        1.25        2.96      2.59 o 
  -5  -8   5        6.22        3.10      3.05 o 
  -4  -8   5       15.86       10.75      5.45 o 
  -3  -8   5       13.14       13.81      1.26 o 
  -2  -8   5        0.09       -1.11      3.88 o 
  -1  -8   5       18.35       18.85      3.88 o 
   0  -8   5       10.48       13.49      3.70 o 
   1  -8   5       48.08       48.43      4.62 o 
   2  -8   5      108.29      110.84      3.33 o 
   3  -8   5        0.00        0.02      0.92 o 
   4  -8   5        4.45        3.93      2.02 o 
   5  -8   5        0.74       -0.04      0.91 o 
   6  -8   5        0.06        3.96      2.05 o 
  -7  -7   5        0.05        0.18      2.40 o 
  -6  -7   5        0.00        0.74      3.51 o 
  -5  -7   5        2.89        1.82      2.13 o 
  -4  -7   5       39.75       46.71      3.21 o 
  -3  -7   5        7.09        5.47      1.18 o 
  -2  -7   5       52.96       49.79      1.18 o 
  -1  -7   5        9.02        7.95      2.96 o 
   0  -7   5       11.87       12.01      2.96 o 
   1  -7   5       36.66       40.89      1.78 o 
   2  -7   5        0.10        1.44      1.00 o 
   3  -7   5        1.39        0.52      1.06 o 
   4  -7   5        2.71        1.73      1.37 o 
   5  -7   5        1.79       -0.09      1.50 o 
   6  -7   5        0.00        3.05      2.42 o 
  -7  -6   5       14.35        0.00      2.22 o 
  -6  -6   5        7.43        5.36      4.44 o 
  -5  -6   5       81.29       88.47      4.42 o 
  -4  -6   5      109.99      123.67      3.68 o 
  -3  -6   5       76.29       80.79      1.95 o 
  -2  -6   5      126.73      120.74      2.09 o 
  -1  -6   5       42.02       40.85      1.18 o 
   0  -6   5       16.21       18.63      1.60 o 
   1  -6   5        9.72        9.45      1.11 o 
   2  -6   5       85.62       86.04      2.43 o 
   3  -6   5        2.39        1.56      1.26 o 
   4  -6   5       15.98       17.92      2.02 o 
   5  -6   5       12.52        6.81      5.73 o 
   6  -6   5        0.38        3.88      4.81 o 
  -8  -5   5       10.10        0.18      2.77 o 
  -7  -5   5        3.21        1.48      2.96 o 
  -6  -5   5       15.13       14.23      3.51 o 
  -5  -5   5      134.37      141.79      5.18 o 
  -4  -5   5       18.06       18.88      3.79 o 
  -3  -5   5       14.54       16.17      1.38 o 
  -2  -5   5        0.05        0.14      0.69 o 
  -1  -5   5      256.60      244.34      3.94 o 
   0  -5   5       83.04       84.37      1.60 o 
   1  -5   5       14.31       17.05      1.12 o 
   2  -5   5       17.48       16.02      1.24 o 
   3  -5   5        1.61        1.44      1.76 o 
   4  -5   5       12.27       12.46      1.95 o 
   5  -5   5        2.34        1.85      2.40 o 
   6  -5   5        0.01        6.84      5.36 o 
   7  -5   5        0.02        2.91      4.26 o 
  -8  -4   5        1.81       -4.44      4.44 o 
  -7  -4   5       16.92       21.44      4.62 o 
  -6  -4   5        6.37        6.84      2.96 o 
  -5  -4   5      159.55      162.11      4.25 o 
  -4  -4   5        4.06        4.12      1.30 o 
  -3  -4   5      141.93      159.69      2.96 o 
  -2  -4   5       81.00       83.75      2.26 o 
  -1  -4   5      824.46      810.23     10.25 o 
   0  -4   5      252.26      231.04      3.92 o 
   1  -4   5      466.49      420.26      6.68 o 
   2  -4   5       83.71       77.04      2.29 o 
   3  -4   5       21.18       20.17      2.87 o 
   4  -4   5        6.92        5.29      1.68 o 
   5  -4   5        0.46       -0.23      2.40 o 
   6  -4   5        3.62       11.10      3.27 o 
   7  -4   5        0.34       -0.37      4.07 o 
  -8  -3   5        1.35       -2.77      6.10 o 
  -7  -3   5        2.06       -0.55      4.07 o 
  -6  -3   5       26.86       26.06      3.88 o 
  -5  -3   5       50.19       54.65      2.44 o 
  -4  -3   5      180.19      172.16      3.79 o 
  -3  -3   5        2.78        3.00      0.85 o 
  -2  -3   5      183.33      184.57      3.13 o 
  -1  -3   5      174.98      154.17      2.98 o 
   0  -3   5       41.90       40.10      1.57 o 
   1  -3   5       61.51       55.34      3.51 o 
   2  -3   5       87.07       85.83      6.19 o 
   3  -3   5        8.93        7.22      2.47 o 
   4  -3   5        0.00       -0.09      0.84 o 
   5  -3   5       25.28       26.46      3.88 o 
   6  -3   5       18.65       17.53      5.10 o 
   7  -3   5        0.28        2.01      3.45 o 
  -8  -2   5        0.39       -1.48      3.51 o 
  -7  -2   5       42.84       47.32      5.55 o 
  -6  -2   5        5.19        5.36      4.62 o 
  -5  -2   5        0.40        0.24      0.52 o 
  -4  -2   5       19.83       20.42      1.55 o 
  -3  -2   5      440.11      440.71      5.34 o 
  -2  -2   5       68.18       70.45      2.77 o 
  -1  -2   5     1806.59     1885.03     24.72 o 
   0  -2   5       51.41       44.08      3.42 o 
   1  -2   5       35.71       39.50      2.02 o 
   2  -2   5        2.85        4.26      1.24 o 
   3  -2   5       18.28       17.29      1.96 o 
   4  -2   5       16.99       17.40      2.87 o 
   5  -2   5       45.01       55.74      4.44 o 
   6  -2   5        0.13        0.53      2.08 o 
   7  -2   5       10.26        5.36      5.82 o 
  -8  -1   5        2.38        2.40      3.70 o 
  -7  -1   5        1.24        0.00      2.03 o 
  -6  -1   5       10.87       11.83      3.14 o 
  -5  -1   5        0.36       -0.74      1.85 o 
  -4  -1   5       66.35       58.27      1.35 o 
  -3  -1   5       26.11       30.13      4.07 o 
  -2  -1   5        2.40        2.13      1.05 o 
  -1  -1   5      199.91      186.10      3.47 o 
   0  -1   5      385.16      406.47     12.88 o 
   1  -1   5        1.60        1.91      1.26 o 
   2  -1   5       72.88       75.32      5.55 o 
   3  -1   5        7.92        7.32      1.76 o 
   4  -1   5       10.64       14.58      3.88 o 
   5  -1   5        0.01        0.90      1.95 o 
   6  -1   5        2.68        1.82      3.11 o 
   7  -1   5        0.66        1.23      3.45 o 
  -9   0   5        4.88       11.83      5.73 o 
  -8   0   5        0.04       -2.40      3.70 o 
  -7   0   5        3.79        0.74      4.07 o 
  -6   0   5        1.31        2.03      2.59 o 
  -5   0   5       13.40       15.53      4.62 o 
  -4   0   5       97.96      120.34      3.80 o 
  -3   0   5        7.25        5.73      2.03 o 
  -2   0   5       10.27        9.71      2.22 o 
  -1   0   5       63.64       61.20      3.33 o 
   0   0   5       19.92       24.10      5.45 o 
   1   0   5        0.70        0.92      1.05 o 
   2   0   5      370.92      386.95      8.32 o 
   3   0   5        5.79        3.85      2.74 o 
   4   0   5       90.18      100.75      6.10 o 
   5   0   5       51.61       52.42      9.15 o 
   6   0   5        8.59        7.47      3.56 o 
   7   0   5        2.91        2.77      3.73 o 
  -9   1   5        0.09        8.50      8.69 o 
  -8   1   5        6.08        3.70      6.28 o 
  -7   1   5       28.78       30.50      4.99 o 
  -6   1   5      108.19      130.18      9.43 o 
  -5   1   5       92.98       94.30      4.99 o 
  -4   1   5      225.43      221.57      8.88 o 
  -3   1   5       68.50       68.97      5.55 o 
  -2   1   5      127.53      134.67      3.20 o 
  -1   1   5      728.00      710.44     10.53 o 
   0   1   5       77.51       77.98      2.55 o 
   1   1   5       10.76       13.41      2.01 o 
   2   1   5      415.07      429.31      7.33 o 
   3   1   5      163.13      180.37      4.84 o 
   4   1   5       51.23       57.39      3.59 o 
   5   1   5       31.49       40.82      9.24 o 
   6   1   5        1.05        0.68      2.26 o 
   7   1   5        0.02       -0.65      4.16 o 
  -9   2   5        0.51        2.40      4.62 o 
  -8   2   5        0.38        2.22      3.70 o 
  -7   2   5       57.74       61.74      9.06 o 
  -6   2   5      200.08      201.82      8.51 o 
  -5   2   5       63.34       64.71      3.80 o 
  -4   2   5       76.00       63.75      5.08 o 
  -3   2   5       18.52       17.93      2.59 o 
  -2   2   5       62.63       60.44      2.80 o 
  -1   2   5      631.88      686.03      9.78 o 
   0   2   5      524.55      529.65      8.72 o 
   1   2   5      401.92      422.13     17.97 o 
   2   2   5      339.80      338.21      9.35 o 
   3   2   5       75.47       85.74      4.20 o 
   4   2   5      210.53      210.97      6.14 o 
   5   2   5        0.06        4.73      6.84 o 
   6   2   5        0.03       -3.76      3.76 o 
  -8   3   5        0.80       -0.74      3.14 o 
  -7   3   5       17.11       25.88      7.58 o 
  -6   3   5       20.46       18.61      2.87 o 
  -5   3   5       10.51       10.42      2.57 o 
  -4   3   5       83.03       84.01      1.87 o 
  -3   3   5       62.63       64.06      1.78 o 
  -2   3   5        4.15        5.14      1.73 o 
  -1   3   5      418.56      416.11      6.82 o 
   0   3   5      166.46      183.38      9.07 o 
   1   3   5        3.74        2.87      1.71 o 
   2   3   5      120.79      123.32      5.46 o 
   3   3   5       54.08       56.95      3.26 o 
   4   3   5       52.12       52.25      6.01 o 
   5   3   5        1.81       -0.10      1.68 o 
   6   3   5        8.73        3.72      3.72 o 
  -8   4   5        2.16       20.15      8.32 o 
  -7   4   5        0.10       -0.13      1.76 o 
  -6   4   5       48.48       56.18      5.62 o 
  -5   4   5       64.13       59.86      3.39 o 
  -4   4   5      132.49      123.39      2.62 o 
  -3   4   5      119.41      135.33      3.78 o 
  -2   4   5       39.51       38.01      2.12 o 
  -1   4   5       54.96       59.35      2.94 o 
   0   4   5        0.07       -0.74      1.18 o 
   1   4   5       29.24       33.17      3.66 o 
   2   4   5       55.88       58.84      3.01 o 
   3   4   5        1.15        3.51      2.24 o 
   4   4   5       34.31       32.54      3.32 o 
   5   4   5        0.64        3.48      2.87 o 
   6   4   5        3.50        5.69      2.84 o 
  -8   5   5        5.54        7.61      3.39 o 
  -7   5   5        4.80        6.91      3.33 o 
  -6   5   5       29.94       38.76      4.14 o 
  -5   5   5       60.45       69.42      4.30 o 
  -4   5   5       16.18       13.58      2.03 o 
  -3   5   5        6.35        8.56      1.40 o 
  -2   5   5        1.35        1.87      1.23 o 
  -1   5   5        2.47        1.84      1.34 o 
   0   5   5       23.44       30.08      2.17 o 
   1   5   5       54.74       49.81      2.75 o 
   2   5   5      105.11      109.66      4.58 o 
   3   5   5        3.22        3.84      1.70 o 
   4   5   5       31.25       37.32      3.92 o 
   5   5   5        2.17        2.31      2.05 o 
   6   5   5        0.03        0.32      3.21 o 
  -8   6   5        0.00        2.56      2.81 o 
  -7   6   5        0.00       -2.49      3.14 o 
  -6   6   5        2.92        5.32      2.94 o 
  -5   6   5        0.01        0.92      2.01 o 
  -4   6   5        7.22       10.44      2.02 o 
  -3   6   5        0.41        0.18      0.92 o 
  -2   6   5       62.78       60.18      2.33 o 
  -1   6   5      353.40      334.89      7.63 o 
   0   6   5      135.17      140.80      3.61 o 
   1   6   5      189.59      205.99      5.31 o 
   2   6   5      171.78      163.93      4.97 o 
   3   6   5       66.72       73.30      3.59 o 
   4   6   5        1.63        3.58      3.07 o 
   5   6   5        4.46        3.00      3.45 o 
  -8   7   5        0.06       -2.36      3.47 o 
  -7   7   5       14.56       15.75      3.46 o 
  -6   7   5        7.16        5.91      3.98 o 
  -5   7   5        0.00       -0.46      2.48 o 
  -4   7   5       27.37       32.28      2.87 o 
  -3   7   5       26.02       32.17      2.87 o 
  -2   7   5       85.41       88.74      2.74 o 
  -1   7   5       76.97       80.39      2.90 o 
   0   7   5      102.86      103.74      3.13 o 
   1   7   5      114.77      117.33      4.93 o 
   2   7   5        3.20        2.94      2.11 o 
   3   7   5        1.69        1.00      2.55 o 
   4   7   5        1.91        0.14      1.46 o 
   5   7   5       13.72        8.56      7.07 o 
  -7   8   5        8.40       14.01      4.34 o 
  -6   8   5       10.38       17.52      5.64 o 
  -5   8   5        7.78        8.21      2.83 o 
  -4   8   5       12.04        9.80      2.34 o 
  -3   8   5       13.68       16.16      2.66 o 
  -2   8   5        0.01        0.26      1.08 o 
  -1   8   5      129.30      136.74      4.12 o 
   0   8   5        1.52        0.74      1.23 o 
   1   8   5        0.72        2.36      1.60 o 
   2   8   5       16.28       14.21      6.14 o 
   3   8   5       10.12       11.44      4.14 o 
   4   8   5       22.20       -0.35      2.91 o 
  -7   9   5        1.06       -0.33      2.21 o 
  -6   9   5        0.59        3.77      2.83 o 
  -5   9   5        5.59        4.80      2.69 o 
  -4   9   5        1.77        2.04      1.60 o 
  -3   9   5       54.13       53.45      3.97 o 
  -2   9   5        4.50        3.20      1.58 o 
  -1   9   5        5.32        4.58      2.07 o 
   0   9   5        7.48        4.51      2.26 o 
   1   9   5       19.79       12.21      4.31 o 
   2   9   5        1.68       -0.17      1.82 o 
   3   9   5        1.54        1.94      1.86 o 
   4   9   5        1.23       -0.01      2.37 o 
  -6  10   5        0.68       -0.57      2.31 o 
  -5  10   5       14.83       15.06      5.08 o 
  -4  10   5        8.09        4.80      1.87 o 
  -3  10   5        9.41        8.65      3.71 o 
  -2  10   5        3.37        5.56      2.44 o 
  -1  10   5        4.41        4.82      2.24 o 
   0  10   5        7.67        6.07      2.14 o 
   1  10   5        5.18        4.03      2.35 o 
   2  10   5       11.50       13.61      5.82 o 
   3  10   5        3.84       -0.65      2.07 o 
  -5  11   5        2.67        6.18      5.27 o 
  -4  11   5        6.27        5.12      1.81 o 
  -3  11   5        4.99        4.37      3.55 o 
  -2  11   5        0.07       -0.08      1.81 o 
  -1  11   5        1.31        5.14      1.79 o 
   0  11   5        1.06        0.37      1.55 o 
   1  11   5        2.46        2.83      2.03 o 
   2  11   5        6.74       13.01      2.93 o 
  -4  12   5        0.38        1.60      2.10 o 
  -3  12   5        6.17        3.90      3.60 o 
  -2  12   5        3.97        5.15      5.91 o 
  -1  12   5        4.63        6.56      2.05 o 
   0  12   5        0.67        1.50      2.00 o 
  -2 -13   6        3.16        0.55      3.70 o 
  -1 -13   6        0.12       -0.37      3.70 o 
   0 -13   6        0.63        4.81      7.95 o 
   1 -13   6        2.43       -2.77      4.62 o 
  -3 -12   6        0.04        0.37      4.62 o 
  -2 -12   6        1.81        0.37      5.18 o 
  -1 -12   6        0.01        0.00      3.88 o 
   0 -12   6        1.23        0.00      4.25 o 
   1 -12   6        1.65        3.33      4.25 o 
   2 -12   6        0.01       11.64      8.69 o 
   3 -12   6        1.10        3.33      4.44 o 
  -4 -11   6        0.40        0.18      2.22 o 
  -3 -11   6        3.43        0.37      2.77 o 
  -2 -11   6       24.71       35.12      5.73 o 
  -1 -11   6       41.96       45.29      6.28 o 
   0 -11   6        1.26        0.00      2.03 o 
   1 -11   6        0.00        0.00      2.59 o 
   2 -11   6        0.25       -2.22      6.47 o 
   3 -11   6        0.01        3.70      4.25 o 
   4 -11   6        0.95        0.92      3.70 o 
  -5 -10   6        2.88        0.00      2.77 o 
  -4 -10   6        1.05        0.00      2.03 o 
  -3 -10   6        4.07        0.37      4.25 o 
  -2 -10   6        0.83        0.18      2.40 o 
  -1 -10   6        5.03        0.00      2.03 o 
   0 -10   6        7.42        0.00      2.40 o 
   1 -10   6        5.30       14.23      4.81 o 
   2 -10   6        2.23        6.47      6.84 o 
   3 -10   6       10.37        9.04      2.09 o 
   4 -10   6        0.73        2.28      2.31 o 
  -6  -9   6        0.89        0.91      1.88 o 
  -5  -9   6        7.75        3.71      1.70 o 
  -4  -9   6       20.88       17.60      1.79 o 
  -3  -9   6        8.47        4.30      2.59 o 
  -2  -9   6        0.81        2.03      2.96 o 
  -1  -9   6        2.08        1.48      2.96 o 
   0  -9   6        2.76        5.54      3.70 o 
   1  -9   6        8.88       11.27      3.88 o 
   2  -9   6        3.02        2.51      0.66 o 
   3  -9   6        0.54        0.09      0.89 o 
   4  -9   6        1.25        0.74      1.19 o 
   5  -9   6        3.45        1.04      1.98 o 
  -6  -8   6        8.88        4.98      5.82 o 
  -5  -8   6       19.80       17.91      2.09 o 
  -4  -8   6       87.50       92.43      7.45 o 
  -3  -8   6       50.83       55.65      3.31 o 
  -2  -8   6       46.99       56.94      7.76 o 
  -1  -8   6        8.25        4.81      3.33 o 
   0  -8   6       12.54       13.86      3.70 o 
   1  -8   6        8.55        9.05      0.77 o 
   2  -8   6        1.84        0.87      0.77 o 
   3  -8   6       13.24       13.21      1.59 o 
   4  -8   6        2.81        1.54      1.41 o 
   5  -8   6        0.03        0.30      1.20 o 
  -7  -7   6       10.28       20.89      4.25 o 
  -6  -7   6        0.64       -0.86      1.65 o 
  -5  -7   6        0.15        0.83      1.25 o 
  -4  -7   6       39.31       41.74      1.88 o 
  -3  -7   6        2.95        2.25      0.70 o 
  -2  -7   6        0.41        0.43      0.51 o 
  -1  -7   6        4.58        3.03      1.38 o 
   0  -7   6       26.63       28.30      1.62 o 
   1  -7   6       10.17       10.92      1.10 o 
   2  -7   6        0.19        0.09      0.91 o 
   3  -7   6        0.32        0.36      1.29 o 
   4  -7   6        0.40       -0.36      1.17 o 
   5  -7   6        0.15        0.64      2.31 o 
   6  -7   6        0.59        5.76      3.11 o 
  -7  -6   6        8.89       11.46      4.25 o 
  -6  -6   6       34.73       26.42     19.50 o 
  -5  -6   6       31.87       33.47      3.05 o 
  -4  -6   6        1.75        1.92      0.99 o 
  -3  -6   6       26.56       29.00      1.82 o 
  -2  -6   6       25.48       28.94      1.63 o 
  -1  -6   6      102.82      101.52      2.59 o 
   0  -6   6      299.29      301.27      7.13 o 
   1  -6   6       83.52       74.66      4.25 o 
   2  -6   6      155.66      155.94      7.21 o 
   3  -6   6       79.20       80.96      3.05 o 
   4  -6   6        2.04        1.60      1.50 o 
   5  -6   6        0.42       -0.10      1.42 o 
   6  -6   6        1.05       -1.29      2.44 o 
  -8  -5   6        1.77       12.01      4.99 o 
  -7  -5   6        0.29       -2.40      3.14 o 
  -6  -5   6       31.82       27.52     20.61 o 
  -5  -5   6       26.25       28.74      1.91 o 
  -4  -5   6        5.49        7.26      1.46 o 
  -3  -5   6       89.18       92.58      2.40 o 
  -2  -5   6       60.65       63.39      2.71 o 
  -1  -5   6      222.59      235.33      3.71 o 
   0  -5   6        0.72        1.16      0.97 o 
   1  -5   6       11.40       11.90      1.66 o 
   2  -5   6        0.01       -0.69      1.09 o 
   3  -5   6       22.38       28.82      2.02 o 
   4  -5   6        0.01        1.63      1.42 o 
   5  -5   6        0.27        0.83      1.97 o 
   6  -5   6        1.65        2.49      2.63 o 
  -8  -4   6        5.29        5.54      6.84 o 
  -7  -4   6       15.11       16.45      4.25 o 
  -6  -4   6       67.37       76.72      5.36 o 
  -5  -4   6        5.35        3.81      1.88 o 
  -4  -4   6       18.82       20.08      1.64 o 
  -3  -4   6        9.48       13.40      1.85 o 
  -2  -4   6       58.98       61.12      1.94 o 
  -1  -4   6      436.23      429.61      6.27 o 
   0  -4   6     2027.11     2062.69     37.41 o 
   1  -4   6       24.52       22.78      1.77 o 
   2  -4   6        8.82       10.28      1.62 o 
   3  -4   6        6.62       10.75      1.76 o 
   4  -4   6        0.97        0.50      2.50 o 
   5  -4   6        6.22        5.71      2.84 o 
   6  -4   6        6.06        7.01      4.52 o 
  -8  -3   6        3.36        2.77      6.10 o 
  -7  -3   6        5.32        3.51      5.18 o 
  -6  -3   6        0.06        1.11      2.40 o 
  -5  -3   6       53.16       50.12      2.87 o 
  -4  -3   6       28.35       32.05      1.70 o 
  -3  -3   6       34.45       29.92      1.91 o 
  -2  -3   6        0.97        1.11      1.11 o 
  -1  -3   6        4.14        3.60      0.91 o 
   0  -3   6        6.85        6.39      1.11 o 
   1  -3   6      149.50      151.89      4.37 o 
   2  -3   6        1.14        2.31      1.24 o 
   3  -3   6        4.36        3.05      1.55 o 
   4  -3   6        0.58        0.00      2.50 o 
   5  -3   6        7.41        8.80      2.57 o 
   6  -3   6        1.25        3.86      2.66 o 
  -8  -2   6        0.09        1.29      3.51 o 
  -7  -2   6       16.55       11.64      4.07 o 
  -6  -2   6        6.86       10.90      5.18 o 
  -5  -2   6        1.00       -0.03      0.73 o 
  -4  -2   6       19.16       21.87      1.49 o 
  -3  -2   6      507.08      540.57     11.68 o 
  -2  -2   6       15.13       15.87      1.44 o 
  -1  -2   6      255.58      233.50      4.54 o 
   0  -2   6      956.46      982.34     14.59 o 
   1  -2   6        2.71        3.55      1.89 o 
   2  -2   6        0.57        0.83      1.57 o 
   3  -2   6       60.12       66.47      4.71 o 
   4  -2   6        6.44        4.52      2.40 o 
   5  -2   6       25.68       27.88      5.45 o 
   6  -2   6       39.36       42.10      5.37 o 
  -8  -1   6        1.77        1.85      5.54 o 
  -7  -1   6        0.87        0.55      2.77 o 
  -6  -1   6       96.38      102.43      5.92 o 
  -5  -1   6       80.85       78.92      3.49 o 
  -4  -1   6      106.13      107.57      2.36 o 
  -3  -1   6      159.32      133.94      4.63 o 
  -2  -1   6        0.13       -0.37      1.29 o 
  -1  -1   6       73.33       75.79      3.46 o 
   0  -1   6      578.64      564.63     13.82 o 
   1  -1   6       12.79       12.66      1.88 o 
   2  -1   6        1.76        2.31      2.28 o 
   3  -1   6       69.23       74.31      6.93 o 
   4  -1   6        1.89        2.29      3.13 o 
   5  -1   6        1.81        2.55      2.34 o 
   6  -1   6        0.06       -2.84      2.84 o 
  -8   0   6       15.74       24.95      5.36 o 
  -7   0   6        0.00        2.03      4.99 o 
  -6   0   6      157.57      167.19      7.40 o 
  -5   0   6      188.07      196.76      6.98 o 
  -4   0   6      190.30      198.37      8.33 o 
  -3   0   6        8.81        8.32      3.51 o 
  -2   0   6       25.21       27.81      2.32 o 
  -1   0   6      129.73      131.14      3.73 o 
   0   0   6      351.61      396.62      8.15 o 
   1   0   6      153.05      153.79      6.94 o 
   2   0   6      217.32      210.41      4.77 o 
   3   0   6       35.74       42.58      6.93 o 
   4   0   6       13.50       13.09      2.74 o 
   5   0   6      133.74      149.27      8.85 o 
   6   0   6        7.42        6.95      3.75 o 
  -8   1   6        0.16       -1.11      5.54 o 
  -7   1   6        0.47       -0.37      2.77 o 
  -6   1   6       15.28       15.40      3.35 o 
  -5   1   6       29.31       31.04      2.68 o 
  -4   1   6       16.95       12.94      2.96 o 
  -3   1   6       92.86       81.55      4.07 o 
  -2   1   6       27.53       34.38      3.14 o 
  -1   1   6       15.52       16.72      2.18 o 
   0   1   6       22.98       20.50      1.96 o 
   1   1   6      243.90      260.20     10.09 o 
   2   1   6       17.20       19.87      2.28 o 
   3   1   6       77.24       81.63      3.78 o 
   4   1   6       37.52       37.42      3.45 o 
   5   1   6        0.16       -0.30      2.02 o 
   6   1   6        5.98        6.28      4.10 o 
  -8   2   6        0.38        2.22      3.88 o 
  -7   2   6        3.77        0.28      1.83 o 
  -6   2   6       40.01       53.14      4.42 o 
  -5   2   6       91.13       91.88      4.51 o 
  -4   2   6      135.16      127.77      2.78 o 
  -3   2   6      181.41      202.60      8.88 o 
  -2   2   6       55.82       65.51      2.81 o 
  -1   2   6       14.29       16.08      2.68 o 
   0   2   6      144.01      151.47      6.75 o 
   1   2   6        0.04        0.35      1.43 o 
   2   2   6        6.53        4.83      2.21 o 
   3   2   6        1.15        1.64      2.24 o 
   4   2   6        9.08        9.81      4.37 o 
   5   2   6        6.85        1.89      2.55 o 
   6   2   6        2.77        1.99      3.52 o 
  -8   3   6        3.22        7.27      3.33 o 
  -7   3   6       25.48       46.07      8.69 o 
  -6   3   6       48.85       57.26      3.84 o 
  -5   3   6       49.52       58.28      3.52 o 
  -4   3   6      190.64      196.77      3.78 o 
  -3   3   6       20.32       20.15      2.96 o 
  -2   3   6      180.80      185.17      5.06 o 
  -1   3   6       56.84       54.88      2.75 o 
   0   3   6      160.33      154.92      4.79 o 
   1   3   6        6.65       10.07      3.27 o 
   2   3   6        1.28        1.02      1.57 o 
   3   3   6       12.26       14.83      2.60 o 
   4   3   6       10.11        7.65      6.65 o 
   5   3   6        7.89        6.30      8.22 o 
   6   3   6        0.00        5.48      9.43 o 
  -8   4   6       14.67       15.28      4.70 o 
  -7   4   6        4.25        4.71      2.86 o 
  -6   4   6       34.29       30.19      3.97 o 
  -5   4   6       41.07       48.75      3.95 o 
  -4   4   6        0.02        0.14      0.95 o 
  -3   4   6        0.54        0.52      0.97 o 
  -2   4   6       13.14       13.48      2.02 o 
  -1   4   6        6.97        9.79      2.32 o 
   0   4   6       35.91       36.10      3.42 o 
   1   4   6       65.31       57.75      5.18 o 
   2   4   6       29.91       41.99      5.73 o 
   3   4   6      121.30      112.47      5.40 o 
   4   4   6       30.82       30.38     23.48 o 
   5   4   6        0.73       -2.74      2.74 o 
  -8   5   6        3.84        9.12      4.23 o 
  -7   5   6        0.74        9.59      3.78 o 
  -6   5   6       24.03       31.31      8.32 o 
  -5   5   6        0.73        0.77      0.93 o 
  -4   5   6        5.24        8.34      2.03 o 
  -3   5   6       33.25       37.99      3.02 o 
  -2   5   6        5.97        6.49      1.81 o 
  -1   5   6       46.55       44.34      2.56 o 
   0   5   6       23.35       26.53      3.98 o 
   1   5   6      444.50      457.77     10.09 o 
   2   5   6       21.65       28.66      2.94 o 
   3   5   6       14.84       13.12      2.81 o 
   4   5   6        1.93        1.32      2.13 o 
   5   5   6        0.57        2.20      2.30 o 
  -8   6   6        0.99        8.33      5.62 o 
  -7   6   6        0.33        0.97      2.28 o 
  -6   6   6        8.39        3.74      2.91 o 
  -5   6   6      102.58      102.78      3.31 o 
  -4   6   6       18.52       25.33      3.70 o 
  -3   6   6        0.25        1.53      1.76 o 
  -2   6   6       17.73       19.70      1.77 o 
  -1   6   6      120.01      121.87      3.59 o 
   0   6   6      172.63      175.95      7.23 o 
   1   6   6        6.70       13.04      2.06 o 
   2   6   6       13.43        8.18      2.36 o 
   3   6   6        4.07        1.50      1.92 o 
   4   6   6        9.35        0.63      2.23 o 
   5   6   6       13.00        4.97      6.57 o 
  -7   7   6        0.08       -1.57      2.86 o 
  -6   7   6       16.78       19.35      5.10 o 
  -5   7   6       23.93       26.17      1.89 o 
  -4   7   6        4.93        4.53      2.09 o 
  -3   7   6       98.98      107.03      4.44 o 
  -2   7   6      282.24      277.15      5.52 o 
  -1   7   6        1.15       -0.26      1.14 o 
   0   7   6       16.20       14.05      3.20 o 
   1   7   6       74.31       69.83      4.69 o 
   2   7   6       33.73       38.52      3.24 o 
   3   7   6        5.11       -0.26      1.56 o 
   4   7   6        0.23       -0.92      2.77 o 
  -7   8   6        1.46        8.30      7.86 o 
  -6   8   6        3.38        7.32      3.27 o 
  -5   8   6        1.85        1.05      1.64 o 
  -4   8   6       58.30       60.40      3.97 o 
  -3   8   6        0.84       -1.07      2.44 o 
  -2   8   6       20.06       18.51      2.21 o 
  -1   8   6       60.36       59.70      2.88 o 
   0   8   6        4.14        7.48      2.15 o 
   1   8   6        6.31        3.56      2.06 o 
   2   8   6        1.50        3.07      1.95 o 
   3   8   6        3.44        2.35      2.99 o 
   4   8   6        4.84        0.43      1.92 o 
  -6   9   6        4.39        3.51      2.61 o 
  -5   9   6        4.11        5.11      2.47 o 
  -4   9   6        0.41        0.92      1.82 o 
  -3   9   6        8.77       12.51      2.86 o 
  -2   9   6        3.31        2.61      1.98 o 
  -1   9   6        0.02       -1.14      2.02 o 
   0   9   6        3.24        1.44      2.61 o 
   1   9   6        5.39        4.03      2.27 o 
   2   9   6        1.58        0.57      1.86 o 
   3   9   6       10.06        9.07      5.88 o 
  -6  10   6        0.28        3.51      2.61 o 
  -5  10   6        0.62        0.24      1.74 o 
  -4  10   6        1.11        0.41      2.44 o 
  -3  10   6        0.85        1.39      1.96 o 
  -2  10   6        2.56        3.16      1.93 o 
  -1  10   6       11.20       16.45      3.05 o 
   0  10   6        1.11        0.48      1.47 o 
   1  10   6        4.63        8.23      3.38 o 
   2  10   6        5.67        2.88      3.44 o 
  -5  11   6        0.83       -1.33      1.68 o 
  -4  11   6        3.49        0.20      1.78 o 
  -3  11   6        2.58        0.05      1.90 o 
  -2  11   6        0.86       -0.58      2.38 o 
  -1  11   6        1.17        3.00      2.37 o 
   0  11   6        9.50       12.79      2.45 o 
   1  11   6        0.72        3.82      3.38 o 
  -3  12   6        9.75       13.30     10.17 o 
  -2  12   6        0.20        0.50      2.13 o 
  -1  12   6        5.20        8.10      3.61 o 
  -3 -12   7        0.31       -0.37      3.14 o 
  -2 -12   7        0.33        0.18      3.14 o 
  -1 -12   7        1.79        0.18      3.14 o 
   0 -12   7        1.85        0.00      2.59 o 
   1 -12   7        0.71        2.59      4.62 o 
   2 -12   7        0.40        2.03      4.44 o 
  -4 -11   7        5.83       -0.18      4.07 o 
  -3 -11   7       12.71        0.37      3.14 o 
  -2 -11   7        4.98        0.00      2.59 o 
  -1 -11   7        1.12        0.00      2.40 o 
   0 -11   7        0.26        0.00      2.59 o 
   1 -11   7        0.61        6.65      7.95 o 
   2 -11   7        2.03        3.88      4.62 o 
   3 -11   7        0.01        0.74      6.10 o 
  -5 -10   7        2.75        0.00      3.14 o 
  -4 -10   7       15.39        0.18      2.40 o 
  -3 -10   7       19.56        0.74      4.81 o 
  -2 -10   7        1.30        0.00      2.22 o 
  -1 -10   7       12.48        0.00      2.59 o 
   0 -10   7        0.89       -0.18      2.59 o 
   1 -10   7        8.34       13.12      7.95 o 
   2 -10   7        0.11        2.40      3.70 o 
   3 -10   7       13.51       21.26      8.50 o 
   4 -10   7        8.79       10.54      7.95 o 
  -6  -9   7        1.11        2.36      1.86 o 
  -5  -9   7       26.81       27.90      2.49 o 
  -4  -9   7        4.71        3.65      1.38 o 
  -3  -9   7       11.43        7.54      0.77 o 
  -2  -9   7        1.17        3.51      5.36 o 
  -1  -9   7        2.37        2.03      3.33 o 
   0  -9   7        0.03       -0.18      2.22 o 
   1  -9   7        0.18        1.85      4.99 o 
   2  -9   7        0.03        1.18      0.97 o 
   3  -9   7        0.35        2.84      1.13 o 
   4  -9   7        0.13        2.23      2.00 o 
  -6  -8   7        0.60        0.74      1.17 o 
  -5  -8   7       45.52       49.73      2.73 o 
  -4  -8   7       19.37       20.84      1.56 o 
  -3  -8   7        5.44        4.17      1.33 o 
  -2  -8   7       19.39       16.29      1.31 o 
  -1  -8   7        4.53        5.54      4.99 o 
   0  -8   7        1.62        0.17      0.55 o 
   1  -8   7        0.45       -0.30      0.57 o 
   2  -8   7       12.37        9.51      3.60 o 
   3  -8   7       10.94        8.59      1.50 o 
   4  -8   7        7.26        6.69      1.64 o 
   5  -8   7        1.88        2.70      2.70 o 
  -7  -7   7        2.66        1.85      2.40 o 
  -6  -7   7        1.48        0.86      1.82 o 
  -5  -7   7       38.59       51.47      3.82 o 
  -4  -7   7        0.29        0.23      0.99 o 
  -3  -7   7        7.00        6.09      1.06 o 
  -2  -7   7        8.38        4.54      2.20 o 
  -1  -7   7       21.56       22.55      1.53 o 
   0  -7   7       63.98       65.14      1.61 o 
   1  -7   7        0.00        0.43      0.66 o 
   2  -7   7        1.07        1.79      1.15 o 
   3  -7   7        1.22       -0.01      1.02 o 
   4  -7   7        1.85        1.05      2.18 o 
   5  -7   7        0.11       -1.55      2.13 o 
  -7  -6   7        6.78        3.98      5.27 o 
  -6  -6   7        1.68        2.12      1.68 o 
  -5  -6   7       15.25       16.55      1.59 o 
  -4  -6   7        9.92        8.41      1.45 o 
  -3  -6   7       59.99       61.50      2.46 o 
  -2  -6   7        2.19        2.91      0.89 o 
  -1  -6   7        1.05       -0.05      0.53 o 
   0  -6   7       11.40       13.72      0.97 o 
   1  -6   7      209.81      217.30      4.42 o 
   2  -6   7       25.75       26.99      2.74 o 
   3  -6   7        9.84        8.44      1.95 o 
   4  -6   7        4.11        4.26      2.79 o 
   5  -6   7        0.00       -0.87      2.12 o 
   6  -6   7        2.38        3.88      4.13 o 
  -8  -5   7        0.62       16.45      7.95 o 
  -7  -5   7        1.67       -5.18      5.54 o 
  -6  -5   7       30.14       33.75      2.34 o 
  -5  -5   7        1.03        0.66      1.20 o 
  -4  -5   7       49.11       48.44      2.05 o 
  -3  -5   7       18.01       18.23      1.76 o 
  -2  -5   7        0.54        2.62      1.59 o 
  -1  -5   7        7.79        7.07      1.50 o 
   0  -5   7        0.64       -0.74      1.18 o 
   1  -5   7        0.39        0.92      0.91 o 
   2  -5   7       45.70       41.82      2.56 o 
   3  -5   7        5.54        3.22      1.50 o 
   4  -5   7        0.02        0.96      2.47 o 
   5  -5   7        0.44        2.80      2.86 o 
   6  -5   7        1.17        0.56      3.42 o 
  -8  -4   7        0.26        1.48      5.73 o 
  -7  -4   7        0.72       13.49      6.28 o 
  -6  -4   7       70.02       71.84      2.83 o 
  -5  -4   7       68.24       72.95      2.49 o 
  -4  -4   7       49.41       49.94      2.97 o 
  -3  -4   7       12.74       18.31      2.13 o 
  -2  -4   7      144.94      159.07      5.92 o 
  -1  -4   7        6.98       10.53      1.89 o 
   0  -4   7       32.93       28.16      1.88 o 
   1  -4   7      229.74      226.17      4.90 o 
   2  -4   7       31.33       36.85      3.33 o 
   3  -4   7        0.46        2.00      1.50 o 
   4  -4   7        5.17        4.28      2.43 o 
   5  -4   7        0.95        2.37      2.40 o 
   6  -4   7        1.07        1.40      3.05 o 
  -8  -3   7        0.22        4.07      4.07 o 
  -7  -3   7        0.94       12.75      6.28 o 
  -6  -3   7       14.85       13.36      1.27 o 
  -5  -3   7       23.93       21.64      1.96 o 
  -4  -3   7       16.09       16.22      1.66 o 
  -3  -3   7       36.53       38.30      2.50 o 
  -2  -3   7        2.75        1.81      1.57 o 
  -1  -3   7        2.03        0.35      1.09 o 
   0  -3   7      109.45      113.13      3.42 o 
   1  -3   7       51.46       54.53      2.69 o 
   2  -3   7        2.93        4.33      2.42 o 
   3  -3   7        2.93        3.77      2.12 o 
   4  -3   7        0.02        1.04      1.68 o 
   5  -3   7        7.50       11.95      3.59 o 
   6  -3   7        2.25        4.46      3.68 o 
  -8  -2   7        9.58       18.85      5.18 o 
  -7  -2   7       16.44       14.10     10.44 o 
  -6  -2   7       15.46       12.19      3.98 o 
  -5  -2   7      175.52      178.39      3.50 o 
  -4  -2   7        0.18        2.00      1.15 o 
  -3  -2   7      104.94      108.00      6.10 o 
  -2  -2   7       14.95       18.01      1.63 o 
  -1  -2   7       13.83       16.27      2.50 o 
   0  -2   7       38.57       46.83      2.15 o 
   1  -2   7       65.54       67.32      3.14 o 
   2  -2   7        8.05       11.79      2.24 o 
   3  -2   7       37.61       33.47      6.10 o 
   4  -2   7        7.41        6.42      3.76 o 
   5  -2   7        0.52        1.72      2.21 o 
   6  -2   7       33.07       25.93      4.21 o 
  -8  -1   7        0.44        0.55      2.77 o 
  -7  -1   7        0.32       -0.55      2.43 o 
  -6  -1   7        1.27        1.03      2.07 o 
  -5  -1   7       19.27       16.74      1.68 o 
  -4  -1   7       57.77       62.81      1.95 o 
  -3  -1   7        3.10        4.07      2.03 o 
  -2  -1   7       65.65       57.84      2.94 o 
  -1  -1   7       63.64       70.91      3.04 o 
   0  -1   7        2.25        1.85      2.09 o 
   1  -1   7        4.03        3.23      1.50 o 
   2  -1   7       13.09       13.30      3.33 o 
   3  -1   7       13.86       11.76      2.87 o 
   4  -1   7       42.49       47.56      4.30 o 
   5  -1   7        0.13       -2.54      3.04 o 
   6  -1   7        1.88        2.40      2.84 o 
  -8   0   7       17.70       15.30     12.29 o 
  -7   0   7        3.07       -0.34      1.89 o 
  -6   0   7        5.17        5.13      2.28 o 
  -5   0   7      163.57      165.88      5.41 o 
  -4   0   7        2.73        1.85      2.22 o 
  -3   0   7      169.05      170.01      5.92 o 
  -2   0   7      824.79      893.22     14.17 o 
  -1   0   7       57.68       69.06      2.75 o 
   0   0   7        4.26        5.18      1.90 o 
   1   0   7       98.83      102.21      4.14 o 
   2   0   7       19.35       24.51      2.48 o 
   3   0   7        8.89       10.89      2.85 o 
   4   0   7        0.02       -1.37      2.15 o 
   5   0   7       15.05       15.51      4.04 o 
   6   0   7        0.94        1.23      3.35 o 
  -8   1   7        0.30        0.95      2.55 o 
  -7   1   7       28.88        0.18      3.00 o 
  -6   1   7       71.47       84.30      4.99 o 
  -5   1   7       60.81       60.10      3.39 o 
  -4   1   7        3.25        0.55      3.14 o 
  -3   1   7      240.31      252.06     10.18 o 
  -2   1   7       78.63       70.39      3.52 o 
  -1   1   7      140.91      149.22      4.69 o 
   0   1   7       69.08       75.38      5.08 o 
   1   1   7       15.69       13.68      3.53 o 
   2   1   7      190.79      202.80      5.49 o 
   3   1   7       45.24       50.11      3.53 o 
   4   1   7        2.14        2.04      2.87 o 
   5   1   7        0.17        0.79      2.40 o 
   6   1   7        0.14        1.41      3.51 o 
  -8   2   7        0.18        0.18      3.46 o 
  -7   2   7        0.58       -0.46      2.02 o 
  -6   2   7       17.87       14.16      4.64 o 
  -5   2   7       49.72       33.49     15.99 o 
  -4   2   7       73.73       80.98      4.99 o 
  -3   2   7        0.69       -0.46      1.31 o 
  -2   2   7       38.52       41.17      4.90 o 
  -1   2   7       83.47       87.39      3.93 o 
   0   2   7        1.79        2.86      1.70 o 
   1   2   7       51.14       49.64      6.10 o 
   2   2   7        0.07        0.10      1.57 o 
   3   2   7       33.91       41.71      6.84 o 
   4   2   7       41.07       50.44      4.90 o 
   5   2   7        5.49       16.87      4.71 o 
   6   2   7        0.12        6.10      5.54 o 
  -8   3   7        0.93        5.24      3.51 o 
  -7   3   7       13.81       22.64      4.30 o 
  -6   3   7        1.97        3.03      2.28 o 
  -5   3   7       34.87       34.99      4.44 o 
  -4   3   7        5.48        5.90      1.73 o 
  -3   3   7       24.17       26.38      2.47 o 
  -2   3   7        3.80        2.39      2.68 o 
  -1   3   7       34.08       37.83      3.05 o 
   0   3   7       24.86       27.45      2.61 o 
   1   3   7        5.67        6.65      2.52 o 
   2   3   7       98.92      105.08      4.44 o 
   3   3   7       37.18       39.36      6.38 o 
   4   3   7       29.00       31.10      3.78 o 
   5   3   7        5.19        1.45      4.25 o 
  -8   4   7        6.21       13.79      6.01 o 
  -7   4   7        2.11       -0.50      2.49 o 
  -6   4   7       12.68       13.00      3.50 o 
  -5   4   7      230.50      246.14      5.46 o 
  -4   4   7      160.27      154.84      4.44 o 
  -3   4   7        0.36        1.68      1.12 o 
  -2   4   7        0.00        1.68      1.93 o 
  -1   4   7        0.86        2.95      1.76 o 
   0   4   7      143.11      149.39      6.29 o 
   1   4   7      120.12      128.13      5.51 o 
   2   4   7       21.47       24.40      3.07 o 
   3   4   7       35.79       30.35     19.32 o 
   4   4   7        0.02        0.62      2.54 o 
   5   4   7        1.39        2.60      3.72 o 
  -8   5   7        0.22        0.69      2.68 o 
  -7   5   7        2.15        2.86      4.38 o 
  -6   5   7        2.94        3.42      2.48 o 
  -5   5   7      142.54      150.36      4.11 o 
  -4   5   7       76.81       74.78      3.77 o 
  -3   5   7        0.02       -0.31      1.17 o 
  -2   5   7      406.64      421.47      6.63 o 
  -1   5   7      280.86      285.94      8.77 o 
   0   5   7        6.11        3.99      2.49 o 
   1   5   7        7.20        5.02      2.28 o 
   2   5   7       20.43       12.82      3.33 o 
   3   5   7        0.74        0.11      2.15 o 
   4   5   7        1.86       -0.45      2.15 o 
   5   5   7        0.03        1.96      2.63 o 
  -8   6   7        1.88        5.17      4.14 o 
  -7   6   7       10.32       11.93      4.14 o 
  -6   6   7        0.18        0.60      2.02 o 
  -5   6   7        0.09        1.44      1.04 o 
  -4   6   7        3.98        2.28      1.86 o 
  -3   6   7      172.30      166.21      7.70 o 
  -2   6   7      106.73      116.16      3.43 o 
  -1   6   7       45.13       43.10      2.90 o 
   0   6   7      276.76      292.26      5.94 o 
   1   6   7        1.41        0.06      1.32 o 
   2   6   7        0.35        0.76      1.66 o 
   3   6   7        4.82       -0.79      1.88 o 
   4   6   7        0.22       -0.48      2.67 o 
  -7   7   7        3.68        7.67      5.23 o 
  -6   7   7        1.60        2.50      2.99 o 
  -5   7   7        4.13        1.74      2.68 o 
  -4   7   7        2.25        1.10      1.89 o 
  -3   7   7       36.39       41.90      3.85 o 
  -2   7   7        4.81        5.04      2.21 o 
  -1   7   7        1.63        3.69      2.21 o 
   0   7   7       33.90       34.66      3.44 o 
   1   7   7       47.82       54.63      6.73 o 
   2   7   7       10.83       -0.04      1.71 o 
   3   7   7        0.28        0.27      1.70 o 
   4   7   7        0.15       -0.01      1.88 o 
  -7   8   7        0.46        7.25      5.16 o 
  -6   8   7        2.24        4.26      2.68 o 
  -5   8   7        4.55        2.37      3.42 o 
  -4   8   7       19.43        6.21      7.76 o 
  -3   8   7        1.47       -0.10      2.31 o 
  -2   8   7       11.74        9.93      2.64 o 
  -1   8   7        2.08        0.74      1.64 o 
   0   8   7        0.24        1.05      1.63 o 
   1   8   7        0.79        2.88      2.47 o 
   2   8   7        2.30        4.48      3.93 o 
   3   8   7        8.49        6.46      5.40 o 
  -6   9   7        0.20        4.97      3.05 o 
  -5   9   7        1.24       -1.05      1.70 o 
  -4   9   7        1.15        0.11      1.52 o 
  -3   9   7        4.87        5.63      2.89 o 
  -2   9   7       16.70       24.47      2.90 o 
  -1   9   7        2.74        1.59      1.97 o 
   0   9   7        0.02       -0.31      1.94 o 
   1   9   7       10.88        2.27      2.53 o 
   2   9   7        0.51        1.94      2.86 o 
  -5  10   7        0.76        1.39      1.98 o 
  -4  10   7        4.69        0.52      2.35 o 
  -3  10   7       24.38       35.17      3.52 o 
  -2  10   7        9.27        3.55      3.84 o 
  -1  10   7        0.53       -0.63      2.23 o 
   0  10   7        8.35        0.06      1.56 o 
   1  10   7        0.04        0.27      1.78 o 
  -4  11   7        3.76        1.90      2.84 o 
  -3  11   7        0.30        0.11      2.04 o 
  -2  11   7       10.32       -0.11      1.67 o 
  -1  11   7        1.74        0.07      1.59 o 
   0  11   7        1.67        3.01      2.43 o 
  -1 -12   8        1.10        0.18      3.33 o 
   0 -12   8        2.39        0.00      4.99 o 
   1 -12   8        0.33        1.48      4.62 o 
  -4 -11   8       17.00        0.37      3.14 o 
  -2 -11   8       12.45       -0.18      4.81 o 
  -1 -11   8        0.81        0.00      4.25 o 
   0 -11   8        0.64       -0.18      4.99 o 
   1 -11   8        0.59        2.77      4.62 o 
   2 -11   8        0.30        6.10      7.76 o 
  -5 -10   8        0.59       -0.18      2.40 o 
  -4 -10   8       25.67       31.98      5.36 o 
  -3 -10   8        5.61        3.88      3.88 o 
  -2 -10   8        0.11        0.00      3.70 o 
  -1 -10   8        7.98        0.00      4.07 o 
   0 -10   8        5.03        0.00      4.25 o 
   1 -10   8        2.22        8.69      4.62 o 
   2 -10   8        4.84        0.00      4.44 o 
   3 -10   8        0.30        1.66      4.07 o 
  -5  -9   8        0.00        0.00      2.77 o 
  -4  -9   8       13.82        0.37      3.88 o 
  -3  -9   8        3.67       -2.40      3.14 o 
  -2  -9   8        3.73        0.00      2.40 o 
  -1  -9   8        0.00        0.00      3.70 o 
   0  -9   8        2.45        0.00      2.40 o 
   1  -9   8        8.19        4.76      2.99 o 
   2  -9   8        0.46        0.09      1.00 o 
   3  -9   8        0.04        2.41      2.09 o 
   4  -9   8        0.25        0.24      1.31 o 
  -6  -8   8        2.04        2.55      1.56 o 
  -5  -8   8       12.10       10.30      1.72 o 
  -4  -8   8        0.73        0.67      0.85 o 
  -3  -8   8       16.49       13.07      1.62 o 
  -2  -8   8       11.66       10.72      1.38 o 
  -1  -8   8        0.08        0.33      0.51 o 
   0  -8   8        0.66        1.73      1.12 o 
   1  -8   8       13.86       11.66      1.91 o 
   2  -8   8        7.19        5.43      1.42 o 
   3  -8   8        0.93        3.87      3.88 o 
   4  -8   8        1.93        3.82      1.82 o 
  -7  -7   8        2.38        5.14      3.78 o 
  -6  -7   8        2.12        2.78      1.78 o 
  -5  -7   8       19.59       21.63      2.22 o 
  -4  -7   8        0.37       -0.36      0.72 o 
  -3  -7   8        2.41        0.72      0.77 o 
  -2  -7   8        2.28        1.76      0.80 o 
  -1  -7   8       18.90       17.04      1.76 o 
   0  -7   8       20.25       19.47      1.64 o 
   1  -7   8        1.36        0.77      0.84 o 
   2  -7   8        0.64        0.39      1.29 o 
   3  -7   8        6.82        4.43      1.46 o 
   4  -7   8        0.71        1.71      1.46 o 
   5  -7   8        0.01        3.69      1.95 o 
  -7  -6   8        3.89        4.05      5.82 o 
  -6  -6   8        7.33        5.29      2.28 o 
  -5  -6   8       29.42       30.45      2.39 o 
  -4  -6   8       51.58       61.18      3.03 o 
  -3  -6   8       39.52       42.64      1.74 o 
  -2  -6   8       38.39       46.06      2.71 o 
  -1  -6   8       11.44        7.71      1.70 o 
   0  -6   8       11.70        7.31      1.76 o 
   1  -6   8       44.33       45.88      2.38 o 
   2  -6   8        0.03       -0.25      1.16 o 
   3  -6   8        5.71        2.56      2.22 o 
   4  -6   8        0.49        1.42      1.82 o 
   5  -6   8        1.42        1.21      3.23 o 
  -7  -5   8        0.67        1.29      2.35 o 
  -6  -5   8       15.95       16.83      1.80 o 
  -5  -5   8       21.55       22.29      2.06 o 
  -4  -5   8        3.20        4.42      1.42 o 
  -3  -5   8       20.96       23.97      2.75 o 
  -2  -5   8       52.33       56.75      4.25 o 
  -1  -5   8        3.84        4.43      1.11 o 
   0  -5   8       12.96       12.89      2.15 o 
   1  -5   8       29.46       32.40      2.02 o 
   2  -5   8        0.96        1.26      1.48 o 
   3  -5   8        0.46        1.91      2.42 o 
   4  -5   8        0.36       -0.15      1.28 o 
   5  -5   8        0.79        3.85      3.79 o 
  -8  -4   8        0.01       -0.85      2.80 o 
  -7  -4   8        0.79        1.11      2.35 o 
  -6  -4   8        0.07        0.17      0.95 o 
  -5  -4   8       17.70       23.47      3.75 o 
  -4  -4   8      139.68      149.35      3.75 o 
  -3  -4   8       47.13       48.94      3.33 o 
  -2  -4   8       29.04       28.28      2.59 o 
  -1  -4   8      389.43      403.29      7.36 o 
   0  -4   8        0.22        0.39      1.06 o 
   1  -4   8        1.99        1.08      2.50 o 
   2  -4   8       20.06       19.46      2.54 o 
   3  -4   8        0.82       -0.72      1.50 o 
   4  -4   8        9.13        6.00      2.71 o 
   5  -4   8       12.60       11.20      3.72 o 
  -8  -3   8        0.04        1.81      3.13 o 
  -7  -3   8        0.01       -0.37      1.83 o 
  -6  -3   8        9.06        9.01      1.84 o 
  -5  -3   8        0.02       -0.23      1.23 o 
  -4  -3   8        8.53        5.73      1.37 o 
  -3  -3   8       34.38       38.63      3.14 o 
  -2  -3   8        1.89        1.83      1.89 o 
  -1  -3   8       36.65       32.81      2.68 o 
   0  -3   8       61.59       72.89      6.47 o 
   1  -3   8        0.55        0.30      1.11 o 
   2  -3   8        2.69        1.66      1.76 o 
   3  -3   8        1.08       -0.25      1.37 o 
   4  -3   8        0.34        2.56      3.37 o 
   5  -3   8        8.43        8.25      3.05 o 
  -8  -2   8        0.51        2.40      4.31 o 
  -7  -2   8       63.59       67.88      4.44 o 
  -6  -2   8       22.45       19.22      1.71 o 
  -5  -2   8        0.08        0.52      0.82 o 
  -4  -2   8      104.34       97.31      2.87 o 
  -3  -2   8       23.98       24.77      2.96 o 
  -2  -2   8        3.63        1.39      2.09 o 
  -1  -2   8      111.28      113.28      3.80 o 
   0  -2   8       36.20       38.39      2.42 o 
   1  -2   8        7.58        9.11      2.18 o 
   2  -2   8       27.30       25.07      3.60 o 
   3  -2   8       21.49       16.78      3.18 o 
   4  -2   8       18.17       20.59      3.83 o 
   5  -2   8       12.13       14.53      4.20 o 
  -8  -1   8        1.11        2.65      2.81 o 
  -7  -1   8       18.89        0.11      2.18 o 
  -6  -1   8       70.65       84.01      4.25 o 
  -5  -1   8       86.15       96.63      2.71 o 
  -4  -1   8        7.08        2.96      2.40 o 
  -3  -1   8        0.56        0.92      1.85 o 
  -2  -1   8      107.94      111.85      4.81 o 
  -1  -1   8        1.41        2.21      1.73 o 
   0  -1   8        2.26        2.40      1.57 o 
   1  -1   8        9.71        9.99      2.31 o 
   2  -1   8       28.52       30.12      3.19 o 
   3  -1   8      131.64      144.34      5.16 o 
   4  -1   8        4.38        5.37      3.60 o 
   5  -1   8        0.46        3.19      2.77 o 
  -8   0   8        0.03        0.55      2.83 o 
  -7   0   8        3.51        0.23      2.35 o 
  -6   0   8       32.95       40.29      5.18 o 
  -5   0   8       48.90       51.31      2.59 o 
  -4   0   8       21.39       21.81      5.55 o 
  -3   0   8       16.62       19.05      2.22 o 
  -2   0   8       17.73       17.59      3.40 o 
  -1   0   8       58.95       66.52      3.07 o 
   0   0   8      122.41      128.96      4.72 o 
   1   0   8       25.72       26.25      2.68 o 
   2   0   8       81.39       87.79      7.30 o 
   3   0   8       22.43       26.25      4.53 o 
   4   0   8       48.72       54.10      5.13 o 
   5   0   8        0.09        0.02      2.57 o 
  -8   1   8        0.08        0.28      2.28 o 
  -7   1   8        3.20       -0.19      3.13 o 
  -6   1   8       23.80       21.57      3.80 o 
  -5   1   8        0.02       -1.66      4.44 o 
  -4   1   8       63.47       54.35      4.62 o 
  -3   1   8        1.87        2.34      2.07 o 
  -2   1   8       38.56       46.78      3.88 o 
  -1   1   8       24.20       21.85      2.48 o 
   0   1   8       16.92       15.89      2.94 o 
   1   1   8        9.57        7.81      2.28 o 
   2   1   8        2.89        1.82      2.02 o 
   3   1   8        1.45        0.06      2.59 o 
   4   1   8       25.60       31.53      3.97 o 
   5   1   8        2.25        0.39      2.24 o 
  -8   2   8        3.62       -0.16      2.54 o 
  -7   2   8       23.06       25.63     18.11 o 
  -6   2   8       68.64       66.05      5.16 o 
  -5   2   8       58.24       53.79      1.90 o 
  -4   2   8      325.19      354.09     11.29 o 
  -3   2   8       86.40       91.16      4.51 o 
  -2   2   8        1.76        0.55      1.44 o 
  -1   2   8       90.56       97.92      4.35 o 
   0   2   8        7.85        9.08      2.71 o 
   1   2   8        3.22        4.25      2.66 o 
   2   2   8       23.87       20.72      3.13 o 
   3   2   8        8.31        8.76      3.52 o 
   4   2   8       14.38       18.55      4.28 o 
   5   2   8        0.02       -0.66      2.94 o 
  -8   3   8        2.29       -0.37      2.94 o 
  -7   3   8        0.34       -0.60      2.71 o 
  -6   3   8       14.82       10.46     10.91 o 
  -5   3   8       34.01       35.58      1.57 o 
  -4   3   8      176.66      176.83     11.10 o 
  -3   3   8        4.97        2.18      2.32 o 
  -2   3   8        0.88        0.18      1.31 o 
  -1   3   8      218.66      217.18      7.49 o 
   0   3   8       20.51       21.52      2.87 o 
   1   3   8        3.95        3.18      2.66 o 
   2   3   8        0.01       -0.74      2.38 o 
   3   3   8        7.46       -0.37      3.14 o 
   4   3   8        2.07        0.10      2.02 o 
   5   3   8        0.92       -1.52      4.63 o 
  -8   4   8        0.08        1.04      4.57 o 
  -7   4   8        0.72        4.19      2.87 o 
  -6   4   8       11.44       13.05      3.64 o 
  -5   4   8        0.14       -0.78      1.76 o 
  -4   4   8        1.10        1.97      1.94 o 
  -3   4   8        3.35        5.62      3.52 o 
  -2   4   8      162.21      161.76      7.45 o 
  -1   4   8      221.39      229.34      9.71 o 
   0   4   8      104.52      109.84      6.84 o 
   1   4   8      149.54      165.03      8.51 o 
   2   4   8       20.69       25.43      6.47 o 
   3   4   8        5.38        0.41      2.46 o 
   4   4   8        7.20       -0.09      2.09 o 
  -8   5   8        0.35        2.36      3.20 o 
  -7   5   8        7.54       15.90      4.30 o 
  -6   5   8        4.44        5.96      2.81 o 
  -5   5   8       14.17       11.97      2.09 o 
  -4   5   8        5.55        2.96      2.40 o 
  -3   5   8        6.14        7.00      2.24 o 
  -2   5   8      104.65      103.09      6.19 o 
  -1   5   8       48.96       54.60      5.36 o 
   0   5   8       82.18       76.36      4.38 o 
   1   5   8       82.97       90.46      5.68 o 
   2   5   8       42.67       42.17      7.21 o 
   3   5   8        3.36       -0.09      3.07 o 
   4   5   8        0.01        0.00      1.96 o 
  -7   6   8       19.31       27.69      5.06 o 
  -6   6   8        2.55        2.94      2.55 o 
  -5   6   8        0.11       -0.52      1.54 o 
  -4   6   8        0.06       -1.29      1.95 o 
  -3   6   8       53.41       53.33      2.91 o 
  -2   6   8        6.87        6.20      2.49 o 
  -1   6   8       51.71       53.56      3.41 o 
   0   6   8       10.24        5.29      2.29 o 
   1   6   8        0.66        1.46      2.04 o 
   2   6   8        0.04        0.18      1.60 o 
   3   6   8        0.00       -0.66      1.95 o 
   4   6   8        9.52        0.00      1.89 o 
  -7   7   8        0.11        0.41      3.23 o 
  -6   7   8        0.07        3.38      3.21 o 
  -5   7   8        0.27        0.45      1.23 o 
  -4   7   8        4.63        1.74      2.21 o 
  -3   7   8       26.72       24.09      2.35 o 
  -2   7   8        1.62        1.00      1.47 o 
  -1   7   8       30.49       42.41      2.97 o 
   0   7   8       18.69       25.29      5.48 o 
   1   7   8       13.04        0.00      2.03 o 
   2   7   8        6.06        0.00      1.52 o 
   3   7   8        2.19        0.31      2.55 o 
  -6   8   8        0.65        4.10      2.81 o 
  -5   8   8        1.31        0.52      1.95 o 
  -4   8   8       14.66        4.19      5.45 o 
  -3   8   8       13.99       13.28      2.26 o 
  -2   8   8       41.04       61.18      5.62 o 
  -1   8   8        0.02       -0.23      1.57 o 
   0   8   8        2.09        0.03      1.37 o 
   1   8   8        0.03        0.82      2.05 o 
   2   8   8        1.63       -0.59      2.77 o 
  -6   9   8        2.87        5.68      6.28 o 
  -5   9   8        7.41        0.45      2.28 o 
  -4   9   8        0.59        0.07      1.23 o 
  -3   9   8        1.30        2.71      2.64 o 
  -2   9   8        2.53        0.00      1.22 o 
  -1   9   8       37.60       62.14      3.69 o 
   0   9   8        1.09       -0.04      1.56 o 
   1   9   8        4.07        5.78      5.94 o 
  -5  10   8        2.68        0.00      1.66 o 
  -4  10   8        0.02       -0.32      1.77 o 
  -3  10   8        8.61       -0.50      2.53 o 
  -2  10   8        0.37        0.06      1.79 o 
  -1  10   8        6.13        0.21      1.92 o 
   0  10   8        0.02        0.18      2.63 o 
  -1 -11   9        0.05        0.00      2.96 o 
   0 -11   9        0.55        0.18      3.33 o 
   1 -11   9        1.18        9.24      8.50 o 
  -4 -10   9       14.97        0.00      3.88 o 
  -3 -10   9        2.11       -3.33      3.88 o 
  -2 -10   9        4.13        0.00      2.77 o 
  -1 -10   9        0.10        0.00      2.77 o 
   0 -10   9        0.22        0.00      2.40 o 
   1 -10   9        0.60        5.73      7.39 o 
   2 -10   9        0.24       -4.81      4.81 o 
  -5  -9   9        0.68        0.00      2.96 o 
  -3  -9   9        0.31       14.23      7.21 o 
  -2  -9   9        0.01        0.00      2.22 o 
  -1  -9   9        3.37       -0.18      2.59 o 
   0  -9   9        3.31       -0.18      2.77 o 
   1  -9   9        2.98       13.68      8.32 o 
   2  -9   9        0.01       -3.54      4.44 o 
   3  -9   9        0.01       -0.66      2.31 o 
  -6  -8   9        0.47        0.99      1.24 o 
  -5  -8   9        6.07        3.58      1.57 o 
  -4  -8   9        0.06        1.01      1.34 o 
  -3  -8   9        7.49        3.54      3.56 o 
  -2  -8   9        2.69        0.73      0.98 o 
  -1  -8   9       26.63       16.14      9.06 o 
   0  -8   9       14.38        8.81      3.12 o 
   1  -8   9        5.87        4.43      1.57 o 
   2  -8   9       19.54       19.15      2.96 o 
   3  -8   9        1.80        2.77      2.22 o 
   4  -8   9        0.14        2.31      2.53 o 
  -6  -7   9        2.47        2.02      2.11 o 
  -5  -7   9        7.64        6.62      2.29 o 
  -4  -7   9        4.58        6.53      2.02 o 
  -3  -7   9        4.70        5.72      1.62 o 
  -2  -7   9       37.93       38.95      3.42 o 
  -1  -7   9       52.43       52.68      5.55 o 
   0  -7   9        4.21        4.17      1.02 o 
   1  -7   9        2.32        1.14      0.89 o 
   2  -7   9        0.38       -0.30      1.02 o 
   3  -7   9        3.53        3.62      1.95 o 
   4  -7   9        0.34        0.73      1.82 o 
  -7  -6   9        4.03        2.23      2.69 o 
  -6  -6   9        0.13       -1.73      1.73 o 
  -5  -6   9        0.19        0.53      1.18 o 
  -4  -6   9        0.86        1.48      1.17 o 
  -3  -6   9       90.72       96.16      2.80 o 
  -2  -6   9        1.79        2.23      1.68 o 
  -1  -6   9       83.58       80.77      2.97 o 
   0  -6   9      237.14      249.87     11.29 o 
   1  -6   9       12.74       10.21      1.86 o 
   2  -6   9        3.83        1.55      1.60 o 
   3  -6   9        5.87        3.59      1.83 o 
   4  -6   9        0.02        3.13      2.97 o 
  -7  -5   9        3.80        1.72      2.68 o 
  -6  -5   9        5.23        4.66      1.58 o 
  -5  -5   9       23.81       25.86      2.04 o 
  -4  -5   9        4.14        6.11      1.44 o 
  -3  -5   9        0.03        0.68      1.32 o 
  -2  -5   9        3.87        4.25      2.77 o 
  -1  -5   9        2.29        2.77      1.54 o 
   0  -5   9        5.64        5.04      1.71 o 
   1  -5   9       29.53       27.01      3.06 o 
   2  -5   9        1.32        1.59      2.08 o 
   3  -5   9        0.21        2.31      2.62 o 
   4  -5   9        0.65        8.45      3.60 o 
   5  -5   9        0.27        1.08      2.13 o 
  -7  -4   9        3.51        2.50      2.50 o 
  -6  -4   9       45.21       49.70      2.94 o 
  -5  -4   9        3.68        5.70      1.81 o 
  -4  -4   9        0.15       -0.15      1.07 o 
  -3  -4   9        9.24        8.13      3.70 o 
  -2  -4   9        2.93        3.85      1.62 o 
  -1  -4   9       54.26       57.81      2.60 o 
   0  -4   9       21.94       18.71      2.32 o 
   1  -4   9        1.68        1.21      1.37 o 
   2  -4   9        2.51        2.10      1.67 o 
   3  -4   9        3.65        1.20      2.00 o 
   4  -4   9        2.82        5.85      2.77 o 
   5  -4   9        2.95        5.86      3.55 o 
  -8  -3   9        0.05        2.81      4.51 o 
  -7  -3   9        0.25       -1.09      2.15 o 
  -6  -3   9       73.33       82.50      4.87 o 
  -5  -3   9       35.02       39.40      2.78 o 
  -4  -3   9       33.92       37.82      3.46 o 
  -3  -3   9        1.76        3.88      3.51 o 
  -2  -3   9        2.74        2.31      1.44 o 
  -1  -3   9       67.51       76.55      3.49 o 
   0  -3   9       39.26       33.17      2.96 o 
   1  -3   9        0.17        1.01      1.42 o 
   2  -3   9        0.15        0.89      1.63 o 
   3  -3   9        9.24        7.43      2.34 o 
   4  -3   9        9.50        8.48      3.49 o 
   5  -3   9        1.56        5.42      3.00 o 
  -8  -2   9        0.58        1.58      3.27 o 
  -7  -2   9        0.08        1.03      2.63 o 
  -6  -2   9        0.83        1.51      1.18 o 
  -5  -2   9       26.01       28.94      2.15 o 
  -4  -2   9       98.78      111.50      8.14 o 
  -3  -2   9      179.56      183.13      6.84 o 
  -2  -2   9        0.01       -0.04      1.23 o 
  -1  -2   9       42.60       44.03      2.68 o 
   0  -2   9       11.30        1.29      3.51 o 
   1  -2   9       30.53       29.83      3.19 o 
   2  -2   9       13.55       11.30      2.91 o 
   3  -2   9       13.82       12.22      3.32 o 
   4  -2   9        7.43        5.41      3.21 o 
   5  -2   9       20.43       23.31      4.89 o 
  -8  -1   9        1.90        0.20      2.80 o 
  -7  -1   9        0.29       -0.09      1.76 o 
  -6  -1   9        5.77        3.67      1.71 o 
  -5  -1   9       41.10       39.03      2.56 o 
  -4  -1   9        0.65       -0.74      3.51 o 
  -3  -1   9       21.99       20.37      2.35 o 
  -2  -1   9        6.37        9.00      3.05 o 
  -1  -1   9       10.04        7.64      2.35 o 
   0  -1   9       55.73       59.74      3.86 o 
   1  -1   9       23.56       18.15      4.05 o 
   2  -1   9        0.33        1.10      1.76 o 
   3  -1   9        3.33        3.56      2.50 o 
   4  -1   9        0.17        0.03      2.81 o 
   5  -1   9        0.00        2.39      2.94 o 
  -8   0   9        6.28        0.36      2.42 o 
  -7   0   9        0.04        0.08      2.55 o 
  -6   0   9       12.46        4.28      4.53 o 
  -5   0   9       98.30      109.09      6.29 o 
  -4   0   9      131.40      142.03      9.80 o 
  -3   0   9       55.15       54.09      3.89 o 
  -2   0   9       42.58       46.62      4.64 o 
  -1   0   9        1.33        0.71      1.50 o 
   0   0   9      153.49      167.57     11.10 o 
   1   0   9        0.16        0.37      1.90 o 
   2   0   9        1.86        1.32      3.88 o 
   3   0   9        0.02        1.70      2.71 o 
   4   0   9        0.03       -0.64      2.60 o 
   5   0   9        2.53        2.19      3.00 o 
  -8   1   9        1.02        0.26      2.91 o 
  -7   1   9       12.05       -0.76      2.42 o 
  -6   1   9       18.10        0.06      2.74 o 
  -5   1   9       22.82       23.84      7.02 o 
  -4   1   9       57.19       63.96      5.36 o 
  -3   1   9       23.81       23.30      4.44 o 
  -2   1   9       37.60       43.94      7.67 o 
  -1   1   9       18.22       17.29      2.61 o 
   0   1   9       12.09       12.97      3.25 o 
   1   1   9        5.17        5.36      2.48 o 
   2   1   9       10.64        6.17      3.04 o 
   3   1   9        0.13        0.74      3.45 o 
   4   1   9        8.16        7.89      7.67 o 
   5   1   9        0.01       -0.27      3.78 o 
  -8   2   9        3.63        0.29      2.71 o 
  -7   2   9        1.94        0.09      1.89 o 
  -6   2   9       65.32       72.88      5.82 o 
  -5   2   9        0.88        0.37      2.59 o 
  -4   2   9        0.73        1.29      2.77 o 
  -3   2   9       64.21       61.27      3.72 o 
  -2   2   9       15.08       16.41      3.70 o 
  -1   2   9       36.40       36.55      3.40 o 
   0   2   9       77.01       92.03      5.34 o 
   1   2   9       66.93       73.69      4.62 o 
   2   2   9       29.88       33.16      6.38 o 
   3   2   9       37.74       38.42      5.23 o 
   4   2   9        3.15        2.69      3.00 o 
  -8   3   9        1.73        0.46      2.68 o 
  -7   3   9        0.42       -0.01      2.87 o 
  -6   3   9        9.84        0.00      1.44 o 
  -5   3   9        1.20        0.42      1.30 o 
  -4   3   9        9.32        8.50      6.10 o 
  -3   3   9       48.86       45.64      4.34 o 
  -2   3   9        8.68        8.00      2.68 o 
  -1   3   9       47.26       46.97      6.38 o 
   0   3   9      113.29      118.37     10.91 o 
   1   3   9      137.17      142.43     12.85 o 
   2   3   9        7.15        0.00      1.44 o 
   3   3   9        3.47       -0.30      2.63 o 
   4   3   9        0.01        0.07      2.09 o 
  -8   4   9        7.91       10.65      4.12 o 
  -7   4   9        1.24        4.90      3.79 o 
  -6   4   9        1.66        5.88      3.38 o 
  -5   4   9       19.93       21.39      2.62 o 
  -4   4   9        0.32       -0.08      1.01 o 
  -3   4   9       58.43       68.25      4.87 o 
  -2   4   9       49.43       48.77      7.12 o 
  -1   4   9      120.30      132.26      6.19 o 
   0   4   9       43.92       43.62      4.10 o 
   1   4   9        1.33        1.31      2.94 o 
   2   4   9        6.04        0.03      2.04 o 
   3   4   9        0.01       -0.28      3.40 o 
   4   4   9        0.27       -0.01      2.02 o 
  -7   5   9        0.92        1.13      2.60 o 
  -6   5   9        9.52       13.52      3.32 o 
  -5   5   9       25.39       23.35      2.04 o 
  -4   5   9        2.07        2.22      2.46 o 
  -3   5   9       10.51       10.81      1.96 o 
  -2   5   9      161.01      182.77      7.28 o 
  -1   5   9        0.01       -0.56      2.24 o 
   0   5   9       15.50       16.37      8.04 o 
   1   5   9       89.75      100.20      5.56 o 
   2   5   9        8.00       -0.37      2.22 o 
   3   5   9        2.30        0.00      2.07 o 
  -7   6   9        0.27        1.98      2.94 o 
  -6   6   9        0.03        1.27      2.92 o 
  -5   6   9       26.86       24.85      2.32 o 
  -4   6   9       21.36       26.31      9.24 o 
  -3   6   9       21.81       18.64      6.36 o 
  -2   6   9       16.45       13.88      2.52 o 
  -1   6   9        0.42        0.05      1.30 o 
   0   6   9        9.13        9.65      7.86 o 
   1   6   9        0.38       -0.68      2.83 o 
   2   6   9        0.62       -0.12      1.67 o 
   3   6   9        0.29        0.31      2.43 o 
  -6   7   9        0.58        3.10      2.79 o 
  -5   7   9        2.12        1.42      2.13 o 
  -4   7   9        7.47        7.33      7.02 o 
  -3   7   9        3.40        1.05      2.17 o 
  -2   7   9        2.51        1.61      2.32 o 
  -1   7   9        0.05       -0.13      1.67 o 
   0   7   9       23.45       33.70     10.62 o 
   1   7   9        1.11        0.07      1.68 o 
   2   7   9        1.34       -0.16      2.19 o 
  -6   8   9        0.90        0.58      2.39 o 
  -5   8   9        4.71        1.91      2.57 o 
  -4   8   9        0.01        0.63      2.28 o 
  -3   8   9        0.17        0.31      2.06 o 
  -2   8   9        8.18        4.06      3.70 o 
  -1   8   9        0.08        0.22      1.55 o 
   0   8   9        5.93        3.82      3.87 o 
   1   8   9        2.30       -0.06      1.67 o 
  -5   9   9        4.77        0.00      2.11 o 
  -4   9   9        0.90        0.18      2.22 o 
  -3   9   9        0.05        0.34      1.60 o 
  -2   9   9        0.00        0.14      1.83 o 
  -1   9   9        0.00        0.08      2.07 o 
   0   9   9        2.89        0.13      1.63 o 
  -3  10   9       10.36       -0.21      2.04 o 
  -2  10   9        0.19        0.14      1.82 o 
   0 -11  10        0.03        0.00      3.51 o 
  -2 -10  10        0.04        0.00      4.25 o 
  -1 -10  10        0.46        0.00      4.44 o 
   0 -10  10        0.87        0.18      3.14 o 
   1 -10  10        0.02       -0.37      3.70 o 
  -5  -9  10        1.21        0.00      2.03 o 
  -3  -9  10        0.05        4.07      3.88 o 
  -2  -9  10        0.54        0.00      4.25 o 
  -1  -9  10        9.04        0.00      4.25 o 
   0  -9  10       10.75       -0.18      2.96 o 
   1  -9  10        0.02        0.00      2.77 o 
   2  -9  10        0.09       -1.29      4.07 o 
  -5  -8  10        0.88        0.83      1.31 o 
  -4  -8  10        5.45        4.17      1.74 o 
  -3  -8  10        7.83        9.69      1.47 o 
  -2  -8  10       23.43       20.67      5.66 o 
  -1  -8  10        0.20        0.28      0.88 o 
   0  -8  10        1.27        1.52      1.28 o 
   1  -8  10       23.67       19.82      2.49 o 
   2  -8  10        6.99        4.92      1.53 o 
   3  -8  10        0.03        5.04      3.33 o 
  -6  -7  10        4.72        4.61      1.59 o 
  -5  -7  10       16.41       18.92      2.54 o 
  -4  -7  10        7.60        8.07      1.65 o 
  -3  -7  10        0.79        2.66      1.53 o 
  -2  -7  10        0.26        1.53      1.86 o 
  -1  -7  10        5.35        4.05      1.61 o 
   0  -7  10        0.01        1.22      1.29 o 
   1  -7  10        1.15        0.73      2.50 o 
   2  -7  10       12.70       13.36      2.87 o 
   3  -7  10        0.86        3.89      1.68 o 
  -6  -6  10       12.20       13.16      2.99 o 
  -5  -6  10        3.10        2.50      1.54 o 
  -4  -6  10        7.00        7.41      1.68 o 
  -3  -6  10        2.10        2.30      1.95 o 
  -2  -6  10        1.98        2.16      1.95 o 
  -1  -6  10        1.27        2.67      1.59 o 
   0  -6  10        3.55        1.53      1.85 o 
   1  -6  10        8.77        4.33      2.22 o 
   2  -6  10        1.70        0.65      1.63 o 
   3  -6  10        0.86        1.76      1.83 o 
   4  -6  10        0.70        1.87      2.18 o 
  -7  -5  10        2.99        4.61      3.97 o 
  -6  -5  10        5.55        3.67      1.66 o 
  -5  -5  10       39.90       47.33      3.61 o 
  -4  -5  10        5.87        6.43      1.46 o 
  -3  -5  10        8.63        8.69      1.86 o 
  -2  -5  10        0.74        0.37      2.40 o 
  -1  -5  10        0.00        0.55      1.43 o 
   0  -5  10       40.82       39.99      2.84 o 
   1  -5  10        3.92        2.48      1.86 o 
   2  -5  10        0.01        0.54      2.08 o 
   3  -5  10        0.03        5.24      3.23 o 
   4  -5  10        0.11        5.67      3.77 o 
  -7  -4  10        0.00        1.09      2.15 o 
  -6  -4  10       11.78        5.69      2.80 o 
  -5  -4  10        0.33       -0.06      1.15 o 
  -4  -4  10        1.38       -0.27      1.66 o 
  -3  -4  10       36.80       48.80      5.73 o 
  -2  -4  10       51.71       62.25      3.41 o 
  -1  -4  10        0.69        1.55      1.71 o 
   0  -4  10       15.00       14.97      5.45 o 
   1  -4  10        1.53        1.03      1.39 o 
   2  -4  10        1.44        2.86      1.64 o 
   3  -4  10        3.05        1.27      2.26 o 
   4  -4  10        0.12       -1.91      5.36 o 
  -7  -3  10        1.50       -1.31      2.66 o 
  -6  -3  10        0.46        0.61      1.03 o 
  -5  -3  10       24.93       29.92      2.38 o 
  -4  -3  10       44.16       58.78      7.02 o 
  -3  -3  10        0.03       -3.88      4.07 o 
  -2  -3  10        1.05        0.70      2.21 o 
  -1  -3  10       12.00       13.50      2.15 o 
   0  -3  10        0.55        1.55      1.63 o 
   1  -3  10        4.20        6.31      3.06 o 
   2  -3  10        0.91        0.52      1.42 o 
   3  -3  10        2.34        1.32      3.14 o 
   4  -3  10       10.94       11.34      3.86 o 
  -7  -2  10        0.44        0.83      2.22 o 
  -6  -2  10        0.01       -0.23      1.21 o 
  -5  -2  10        0.02        0.23      1.16 o 
  -4  -2  10        7.93       12.57      5.36 o 
  -3  -2  10       78.17       91.33      7.95 o 
  -2  -2  10        0.18        0.41      1.85 o 
  -1  -2  10       26.62       31.11      3.97 o 
   0  -2  10        0.34        0.28      1.44 o 
   1  -2  10       51.19       59.81      3.72 o 
   2  -2  10       14.82       11.43      2.44 o 
   3  -2  10        0.92        0.99      2.49 o 
   4  -2  10        0.18       -0.75      2.26 o 
  -8  -1  10        2.32       -0.46      2.42 o 
  -7  -1  10        7.80        0.36      2.15 o 
  -6  -1  10       27.94       30.10      9.93 o 
  -5  -1  10       41.84       44.60      2.44 o 
  -4  -1  10        6.04        2.59      4.62 o 
  -3  -1  10       38.50       42.79      3.75 o 
  -2  -1  10        0.01        1.66      2.88 o 
  -1  -1  10       19.90        9.55      9.43 o 
   0  -1  10       12.53        9.92      2.94 o 
   1  -1  10       11.55       11.91      3.21 o 
   2  -1  10       50.49       57.17      4.82 o 
   3  -1  10       17.53       11.66      9.98 o 
   4  -1  10        1.03       -1.19      4.18 o 
  -8   0  10        4.97        0.00      2.02 o 
  -7   0  10        0.03       -0.07      1.76 o 
  -6   0  10       13.14        0.18      1.76 o 
  -5   0  10      130.91      137.21     11.10 o 
  -4   0  10       14.67       18.11      4.07 o 
  -3   0  10        2.07        4.69      3.59 o 
  -2   0  10      178.10      183.38      7.49 o 
  -1   0  10       14.58       13.86      4.18 o 
   0   0  10       12.98        8.69      4.12 o 
   1   0  10        4.12        2.07      2.77 o 
   2   0  10        2.71        2.64      2.42 o 
   3   0  10       17.85        9.26      8.41 o 
   4   0  10       14.53        7.00      6.28 o 
  -8   1  10        0.00       -0.55      2.61 o 
  -7   1  10        2.29       -0.45      2.60 o 
  -6   1  10        0.23       -0.89      2.57 o 
  -5   1  10       32.96        0.00      3.70 o 
  -4   1  10        1.35        0.74      2.77 o 
  -3   1  10        0.31       -0.21      1.90 o 
  -2   1  10       50.30       47.69      4.25 o 
  -1   1  10        8.49       10.28      4.25 o 
   0   1  10       15.82       13.15      4.77 o 
   1   1  10       31.57       35.24      5.08 o 
   2   1  10       11.49        7.32      6.65 o 
   3   1  10        7.51        2.99      4.50 o 
   4   1  10        0.22        0.78      2.74 o 
  -7   2  10        4.35        0.10      2.02 o 
  -6   2  10        0.07       -0.22      1.82 o 
  -5   2  10       10.70        0.18      2.77 o 
  -4   2  10        9.33        9.98      4.25 o 
  -3   2  10       10.35       10.13      2.81 o 
  -2   2  10       90.30       96.82      5.73 o 
  -1   2  10        2.71        1.41      3.46 o 
   0   2  10      109.08      123.92      6.46 o 
   1   2  10       15.96        6.72      7.67 o 
   2   2  10        1.61        1.86      3.16 o 
   3   2  10       13.32        9.26      8.59 o 
   4   2  10        0.02       -0.02      2.15 o 
  -7   3  10        0.02       -0.08      2.57 o 
  -6   3  10       14.08        0.12      1.95 o 
  -5   3  10       75.86       83.27      9.43 o 
  -4   3  10       75.99       78.57     10.72 o 
  -3   3  10       25.73       34.46      3.78 o 
  -2   3  10       78.71       91.95      6.93 o 
  -1   3  10      147.26      172.52      9.26 o 
   0   3  10        2.15        3.05      3.33 o 
   1   3  10        8.54        0.53      2.42 o 
   2   3  10       26.88       28.00     17.56 o 
   3   3  10        0.09       -0.96      3.24 o 
  -7   4  10        4.43       -0.21      4.34 o 
  -6   4  10        0.17        4.99      7.02 o 
  -5   4  10       24.49       20.84      2.95 o 
  -4   4  10       32.47       14.41     11.74 o 
  -3   4  10       88.11       98.34      6.18 o 
  -2   4  10        0.25       -0.09      1.83 o 
  -1   4  10       30.15       33.13      4.99 o 
   0   4  10       32.88       39.78      5.23 o 
   1   4  10       14.26        8.31     11.46 o 
   2   4  10        0.02       -0.28      2.22 o 
   3   4  10        0.93       -0.15      2.77 o 
  -7   5  10        0.30        1.54      2.87 o 
  -6   5  10        0.53       -0.37      3.51 o 
  -5   5  10        0.09       -0.29      1.20 o 
  -4   5  10        1.72       -0.12      1.30 o 
  -3   5  10        2.55        1.58      1.65 o 
  -2   5  10        7.51        1.43      3.91 o 
  -1   5  10        1.07       -0.43      2.21 o 
   0   5  10       20.17       18.79     13.31 o 
   1   5  10        1.22        0.19      3.46 o 
   2   5  10        0.55        0.07      2.15 o 
  -6   6  10        6.18        5.73      7.95 o 
  -5   6  10       13.92        9.07      6.38 o 
  -4   6  10        0.28       -1.47      1.78 o 
  -3   6  10        7.76        5.71      2.58 o 
  -2   6  10       14.52       13.52      5.54 o 
  -1   6  10        0.68       -0.19      1.71 o 
   0   6  10       12.47       12.24     11.18 o 
   1   6  10        8.04       -0.11      2.77 o 
   2   6  10        1.56        0.45      2.55 o 
  -6   7  10        0.22       -0.55      3.88 o 
  -5   7  10        0.04        0.28      1.35 o 
  -4   7  10        1.07        3.17      2.09 o 
  -3   7  10        0.37        0.52      1.78 o 
  -2   7  10        0.97        0.34      1.63 o 
  -1   7  10        0.36        0.52      2.54 o 
   0   7  10        1.75        0.83      2.24 o 
   1   7  10        5.13       -0.25      1.99 o 
  -5   8  10        6.93        2.63      5.27 o 
  -4   8  10        1.18        2.20      2.24 o 
  -3   8  10        8.67        2.09      2.24 o 
  -2   8  10       28.67       45.67      3.69 o 
  -1   8  10        3.37        2.85      2.82 o 
   0   8  10       26.05       37.79     11.74 o 
  -3   9  10       13.02        0.06      1.60 o 
  -2   9  10        2.83       -0.04      1.64 o 
   0 -10  11        0.42        0.00      5.36 o 
  -1  -9  11        2.58        0.00      4.62 o 
   0  -9  11        5.52        0.00      4.62 o 
   1  -9  11        0.13        0.18      3.51 o 
  -3  -8  11        4.54        1.29      5.36 o 
  -2  -8  11       11.43        7.41      4.81 o 
  -1  -8  11        8.58        4.37      2.59 o 
   0  -8  11        0.39        1.67      1.68 o 
   1  -8  11        6.42        7.19      2.03 o 
   2  -8  11        0.05        2.08      3.23 o 
  -5  -7  11        5.06        6.10      3.14 o 
  -4  -7  11        9.09       11.84      2.32 o 
  -3  -7  11        8.07        9.66      2.19 o 
  -2  -7  11       14.97       10.96      6.38 o 
  -1  -7  11        1.76        3.05      1.95 o 
   0  -7  11        2.76        3.87      1.68 o 
   1  -7  11        8.10        9.97      2.15 o 
   2  -7  11        0.33        2.52      2.08 o 
  -6  -6  11        1.63        3.25      2.49 o 
  -5  -6  11       10.52       18.68      4.71 o 
  -4  -6  11        0.64        0.72      1.54 o 
  -3  -6  11        4.79        2.53      2.70 o 
  -2  -6  11        2.17        5.36      2.40 o 
  -1  -6  11        2.66        2.06      2.77 o 
   0  -6  11        0.13       -0.29      1.37 o 
   1  -6  11        0.10        1.27      1.68 o 
   2  -6  11        1.58        0.04      1.52 o 
   3  -6  11        0.09        2.69      2.18 o 
  -6  -5  11        0.62        3.73      3.14 o 
  -5  -5  11        0.29        1.07      1.65 o 
  -4  -5  11       25.31       25.82      3.11 o 
  -3  -5  11       13.70       16.08      3.14 o 
  -2  -5  11        0.00        0.46      1.68 o 
  -1  -5  11        5.57        4.27      2.57 o 
   0  -5  11        7.30        5.69      1.97 o 
   1  -5  11        0.46        0.50      2.08 o 
   2  -5  11        0.36        1.03      2.08 o 
   3  -5  11        0.01       -0.53      1.64 o 
  -7  -4  11       14.69        6.10      6.65 o 
  -6  -4  11        2.93        2.82      1.85 o 
  -5  -4  11        0.22        0.26      1.87 o 
  -4  -4  11        1.30        1.65      1.98 o 
  -3  -4  11        1.78       -0.18      1.85 o 
  -2  -4  11        0.11        0.25      1.37 o 
  -1  -4  11        5.14        5.27      1.96 o 
   0  -4  11        8.55        6.72      1.91 o 
   1  -4  11        0.25        0.43      1.52 o 
   2  -4  11        6.56        1.08      1.68 o 
   3  -4  11       10.27       13.19      3.55 o 
  -7  -3  11        0.17        4.81      4.44 o 
  -6  -3  11       11.52        6.20      2.98 o 
  -5  -3  11       21.82       18.16      3.63 o 
  -4  -3  11       36.55       49.91      4.81 o 
  -3  -3  11        1.38        0.37      3.33 o 
  -2  -3  11       20.51       12.47     10.07 o 
  -1  -3  11        5.96        6.28      3.40 o 
   0  -3  11        0.02        0.24      2.13 o 
   1  -3  11        0.69        0.52      1.82 o 
   2  -3  11       17.23       16.10      2.80 o 
   3  -3  11       28.14       26.88      3.51 o 
  -7  -2  11       11.40       10.91      9.43 o 
  -6  -2  11       11.50        6.32      7.67 o 
  -5  -2  11       32.07       42.00      5.45 o 
  -4  -2  11       30.91       34.57      7.39 o 
  -3  -2  11        5.69        8.22      2.80 o 
  -2  -2  11        0.00        0.37      1.57 o 
  -1  -2  11      115.97      131.28      5.45 o 
   0  -2  11       11.08       10.07      2.61 o 
   1  -2  11       12.61        8.67      2.49 o 
   2  -2  11        0.41       -1.37      2.33 o 
   3  -2  11        2.72        4.33      5.45 o 
  -7  -1  11        1.80       -0.18      2.52 o 
  -6  -1  11        3.43        0.64      2.02 o 
  -5  -1  11        1.71       -0.18      2.59 o 
  -4  -1  11       79.37       88.37      9.80 o 
  -3  -1  11        0.59       -0.96      2.21 o 
  -2  -1  11        1.65        1.93      2.40 o 
  -1  -1  11        0.26        1.20      1.96 o 
   0  -1  11        2.91        1.24      2.02 o 
   1  -1  11        5.35        3.37      2.26 o 
   2  -1  11        1.01        0.55      3.11 o 
   3  -1  11        0.53        0.18      1.91 o 
  -7   0  11        2.10        0.28      3.46 o 
  -6   0  11        5.25        0.18      2.24 o 
  -5   0  11        8.55        0.37      4.62 o 
  -4   0  11        6.55       10.35      4.25 o 
  -3   0  11        3.06        3.74      2.83 o 
  -2   0  11        5.08        3.97      2.85 o 
  -1   0  11        6.88        6.44      3.25 o 
   0   0  11        5.34        2.86      2.86 o 
   1   0  11       18.22       11.27     12.75 o 
   2   0  11        0.89       -0.06      2.31 o 
   3   0  11        2.56        0.14      2.00 o 
  -7   1  11        1.78        0.16      1.95 o 
  -6   1  11        0.00       -0.01      1.97 o 
  -5   1  11       38.88       51.02      9.80 o 
  -4   1  11       81.31      107.42      7.76 o 
  -3   1  11       23.30       16.33      3.80 o 
  -2   1  11       17.69       21.60      3.60 o 
  -1   1  11       27.56       25.97      4.41 o 
   0   1  11       22.52       11.50      9.43 o 
   1   1  11        0.18        0.92      2.91 o 
   2   1  11        6.41        5.32      6.01 o 
   3   1  11        0.01        1.03      2.68 o 
  -7   2  11        6.05        0.46      2.42 o 
  -6   2  11        4.55       -1.48      3.88 o 
  -5   2  11        2.42        3.70      4.07 o 
  -4   2  11       41.47       49.17      6.65 o 
  -3   2  11        2.19        3.03      3.04 o 
  -2   2  11       53.46       65.66      4.70 o 
  -1   2  11        0.09        0.78      2.77 o 
   0   2  11       54.38       49.58      4.70 o 
   1   2  11       11.29       -0.55      3.51 o 
   2   2  11        1.46        2.64      3.23 o 
   3   2  11        0.02       -0.55      3.35 o 
  -7   3  11        1.64       -0.30      3.14 o 
  -6   3  11        0.07        0.00      2.96 o 
  -5   3  11        2.30        1.58      2.77 o 
  -4   3  11        4.11        3.88      7.02 o 
  -3   3  11        0.07       -0.50      2.15 o 
  -2   3  11        9.13       13.58      4.14 o 
  -1   3  11        9.59        5.84      5.54 o 
   0   3  11       48.68       61.46      6.33 o 
   1   3  11       20.90        8.60     12.11 o 
   2   3  11        0.72        0.92      2.81 o 
  -7   4  11        2.13       -0.44      4.08 o 
  -6   4  11        7.60        6.65      8.32 o 
  -5   4  11        7.59        3.59      1.79 o 
  -4   4  11       20.07       19.59      5.73 o 
  -3   4  11       10.81        4.43      4.62 o 
  -2   4  11        0.15       -0.55      2.91 o 
  -1   4  11       56.00       67.36      8.78 o 
   0   4  11        2.13       -0.23      2.80 o 
   1   4  11       17.81        0.19      3.98 o 
   2   4  11        4.85        0.00      2.66 o 
  -6   5  11        0.67       -1.11      4.25 o 
  -5   5  11        4.08        1.96      2.35 o 
  -4   5  11        0.86        2.37      2.71 o 
  -3   5  11        4.30        0.23      1.60 o 
  -2   5  11        7.70        6.83      5.64 o 
  -1   5  11        0.63        0.00      2.09 o 
   0   5  11        9.23        5.52      5.73 o 
   1   5  11        6.55       -0.18      2.42 o 
  -6   6  11        0.09       -0.37      4.07 o 
  -5   6  11        3.43        4.93      3.14 o 
  -4   6  11        1.03        0.76      3.11 o 
  -3   6  11        0.71       -0.36      1.95 o 
  -2   6  11       15.32        8.71      9.59 o 
  -1   6  11       22.84       17.51     12.54 o 
   0   6  11        1.35       -0.14      2.71 o 
   1   6  11        5.05        0.00      2.15 o 
  -5   7  11        0.07        0.50      2.62 o 
  -4   7  11        2.60        5.01      3.50 o 
  -3   7  11        0.07       -0.34      2.35 o 
  -2   7  11       24.15       18.91     14.09 o 
  -1   7  11        8.36        5.19      4.23 o 
   0   7  11        1.94       -0.41      2.44 o 
  -3   8  11        0.10        0.81      2.37 o 
  -2   8  11        3.08        1.76      2.54 o 
  -1  -8  12        6.39        0.18      3.33 o 
   0  -8  12        6.58        6.10      4.07 o 
   1  -8  12        1.48        4.99      4.25 o 
  -5  -7  12        3.09        5.18      3.23 o 
  -4  -7  12        0.00        0.92      2.50 o 
  -3  -7  12        6.27        8.87      3.70 o 
  -2  -7  12        1.28       -0.10      5.45 o 
  -1  -7  12        0.15        0.95      1.35 o 
   0  -7  12        1.14        1.56      1.57 o 
   1  -7  12        4.24        6.30      2.84 o 
  -5  -6  12        0.10        1.58      2.18 o 
  -4  -6  12        0.00        2.82      3.05 o 
  -3  -6  12        0.03       -0.98      2.66 o 
  -2  -6  12        0.00        0.55      1.66 o 
  -1  -6  12       10.55        9.91      2.16 o 
   0  -6  12        8.92        5.83      2.00 o 
   1  -6  12        0.46        6.76      4.62 o 
   2  -6  12        0.18        5.63      3.51 o 
  -6  -5  12        2.03        5.99      4.81 o 
  -5  -5  12        2.94        2.69      3.18 o 
  -4  -5  12        3.32        1.44      2.18 o 
  -3  -5  12       25.87       35.12      4.25 o 
  -2  -5  12        0.62        0.21      1.29 o 
  -1  -5  12       15.32       13.37      2.31 o 
   0  -5  12        6.84        3.38      1.77 o 
   1  -5  12        0.61        1.25      1.64 o 
   2  -5  12        0.00        3.87      2.66 o 
  -6  -4  12        2.32        2.77      3.79 o 
  -5  -4  12        5.25        7.81      2.14 o 
  -4  -4  12       38.26       46.31      3.37 o 
  -3  -4  12        0.83       -0.18      2.96 o 
  -2  -4  12        0.51        0.30      1.88 o 
  -1  -4  12        2.61        1.77      2.22 o 
   0  -4  12       23.85       16.32      6.01 o 
   1  -4  12        1.51       -1.48      1.94 o 
   2  -4  12        3.79        8.15      2.84 o 
  -6  -3  12        5.39        2.22      2.34 o 
  -5  -3  12        9.11        7.62      2.54 o 
  -4  -3  12        2.15        1.48      2.77 o 
  -3  -3  12       46.34       57.12      8.32 o 
  -2  -3  12        0.23        1.37      2.21 o 
  -1  -3  12        0.38        1.22      2.11 o 
   0  -3  12       11.54       10.42      2.49 o 
   1  -3  12        2.35        0.60      1.83 o 
   2  -3  12        0.05        1.18      3.14 o 
  -6  -2  12        0.28        0.47      2.02 o 
  -5  -2  12       13.80       15.14      3.79 o 
  -4  -2  12       31.47       33.09      7.76 o 
  -3  -2  12        0.22        0.65      1.83 o 
  -2  -2  12        6.64        6.63      2.68 o 
  -1  -2  12        0.20        1.59      2.63 o 
   0  -2  12        1.85        0.20      2.04 o 
   1  -2  12        0.30        0.62      2.80 o 
   2  -2  12        2.97        3.21      4.34 o 
  -7  -1  12        4.04        7.95      7.67 o 
  -6  -1  12        1.29        5.11      4.71 o 
  -5  -1  12        0.08       -1.11      3.33 o 
  -4  -1  12       29.72       35.31      8.50 o 
  -3  -1  12       24.95       22.77      7.12 o 
  -2  -1  12        0.01        0.97      2.15 o 
  -1  -1  12        0.89        1.05      2.66 o 
   0  -1  12        1.50       -0.18      2.87 o 
   1  -1  12        7.85        6.53      4.99 o 
   2  -1  12        3.17        1.34      2.69 o 
  -7   0  12        0.54        0.33      2.88 o 
  -6   0  12        0.68       -0.18      2.28 o 
  -5   0  12        0.22        3.70      6.47 o 
  -4   0  12        6.05        6.28      6.65 o 
  -3   0  12        6.26       10.13      3.13 o 
  -2   0  12        0.36        2.84      2.99 o 
  -1   0  12        4.38        4.98      3.50 o 
   0   0  12        0.41       -0.48      2.63 o 
   1   0  12       26.76       15.36     10.81 o 
   2   0  12        1.66        2.51      4.30 o 
  -7   1  12        0.33       -0.19      3.58 o 
  -6   1  12        0.02        0.92      6.10 o 
  -5   1  12        0.07        0.37      5.36 o 
  -4   1  12        0.13        0.55      3.33 o 
  -3   1  12       61.86       70.97      5.02 o 
  -2   1  12       11.57        3.93      4.53 o 
  -1   1  12        0.58        0.37      2.71 o 
   0   1  12       42.47       34.80     22.27 o 
   1   1  12       36.29       40.73     25.88 o 
   2   1  12        0.54       -0.39      3.68 o 
  -6   2  12        2.06        3.88      7.58 o 
  -5   2  12        6.53        8.87      5.36 o 
  -4   2  12       21.80       23.84      6.10 o 
  -3   2  12        1.39       -1.40      3.02 o 
  -2   2  12       15.07        9.44     10.72 o 
  -1   2  12       18.92       11.36      9.24 o 
   0   2  12       48.84       53.37     14.88 o 
   1   2  12        2.76        2.96      4.81 o 
   2   2  12        2.07        3.37      5.32 o 
  -6   3  12        0.73        0.92      4.25 o 
  -5   3  12        3.23        9.06      5.54 o 
  -4   3  12        0.41       -1.11      4.07 o 
  -3   3  12        2.87        2.56      3.50 o 
  -2   3  12       30.25       15.47     16.64 o 
  -1   3  12       10.88        6.62      6.10 o 
   0   3  12        0.01        0.56      2.68 o 
   1   3  12       23.40       28.11      6.12 o 
  -6   4  12        4.46        6.84      5.91 o 
  -5   4  12       14.79       12.08      6.56 o 
  -4   4  12        0.28        1.48      7.02 o 
  -3   4  12        3.91        3.36      3.70 o 
  -2   4  12        0.90        0.08      3.65 o 
  -1   4  12        0.00        0.09      2.28 o 
   0   4  12        3.18        2.06      3.80 o 
   1   4  12        0.00       -0.09      2.42 o 
  -5   5  12        0.03        0.06      2.04 o 
  -4   5  12        0.19       -0.25      1.64 o 
  -3   5  12        2.01        0.35      2.47 o 
  -2   5  12        2.87        1.24      4.76 o 
  -1   5  12        8.88        8.47      6.93 o 
   0   5  12        5.32        3.16      4.25 o 
  -4   6  12        0.28       -0.76      2.84 o 
  -3   6  12       16.99        5.83      7.08 o 
  -2   6  12        1.10        0.21      1.90 o 
  -1   6  12        1.18        0.00      1.79 o 
  -3  -7  13        0.43        1.48      3.33 o 
  -2  -7  13        6.30        9.24      4.07 o 
  -1  -7  13        0.20        2.75      2.66 o 
   0  -7  13        6.32        9.98      5.73 o 
  -4  -6  13        0.17        0.66      3.51 o 
  -3  -6  13       10.93       11.64      4.81 o 
  -2  -6  13        2.16        2.96      3.70 o 
  -1  -6  13        0.06        2.37      2.84 o 
   0  -6  13        0.91        2.75      2.13 o 
  -5  -5  13        0.61        2.97      2.70 o 
  -4  -5  13       10.45       18.11      4.25 o 
  -3  -5  13        0.47        5.91      3.33 o 
  -2  -5  13        6.51        7.74      2.31 o 
  -1  -5  13        0.83        3.24      3.42 o 
   0  -5  13        0.44        0.15      1.86 o 
   1  -5  13        0.79       -2.04      2.04 o 
  -5  -4  13        0.92        1.45      2.46 o 
  -4  -4  13        1.16        3.33      3.33 o 
  -3  -4  13       14.21        7.95      5.91 o 
  -2  -4  13        0.49        1.52      2.53 o 
  -1  -4  13        5.43        4.30      2.63 o 
   0  -4  13        0.44        1.37      3.33 o 
   1  -4  13        0.72       -1.93      3.28 o 
  -5  -3  13        0.29        9.24      7.02 o 
  -4  -3  13        0.18        0.92      4.99 o 
  -3  -3  13       15.04       17.93      4.62 o 
  -2  -3  13       10.43       10.05      3.23 o 
  -1  -3  13        0.09        1.32      2.00 o 
   0  -3  13        0.13        1.02      3.06 o 
   1  -3  13        4.01        2.69      2.22 o 
  -6  -2  13        0.23        5.31      3.70 o 
  -5  -2  13       11.70       26.06      5.54 o 
  -4  -2  13        2.85       -1.48      5.54 o 
  -3  -2  13        6.00        7.82      2.94 o 
  -2  -2  13        3.57        1.76      2.48 o 
  -1  -2  13        0.94       10.31      8.96 o 
   0  -2  13        0.90       -2.53      2.53 o 
   1  -2  13        0.23        4.75      2.62 o 
  -6  -1  13        0.51       -0.56      2.39 o 
  -5  -1  13        0.00        4.25      4.44 o 
  -4  -1  13        0.14        3.88      6.47 o 
  -3  -1  13        4.07        4.34      4.62 o 
  -2  -1  13       54.94       70.17      6.10 o 
  -1  -1  13        5.91        7.66      3.78 o 
   0  -1  13        0.04        1.57      2.47 o 
   1  -1  13       11.29        6.94      3.95 o 
  -6   0  13        0.07        1.85      4.25 o 
  -5   0  13        8.13       10.54      5.54 o 
  -4   0  13        0.15       -3.33      6.84 o 
  -3   0  13       25.60       40.06      4.51 o 
  -2   0  13        0.16       -2.11      3.49 o 
  -1   0  13        1.60       -0.19      2.15 o 
   0   0  13       17.75       11.87     10.17 o 
   1   0  13       17.36       17.86      4.16 o 
  -6   1  13        7.60       13.31      9.61 o 
  -5   1  13        3.24        4.44      7.95 o 
  -4   1  13       17.66       21.26      9.98 o 
  -3   1  13        4.08        4.13      3.13 o 
  -2   1  13        7.51        5.69      5.60 o 
  -1   1  13       25.11       20.42     15.16 o 
   0   1  13        7.69        3.21      4.14 o 
   1   1  13        1.05        2.03      3.20 o 
  -5   2  13        0.16        3.33      7.95 o 
  -4   2  13       16.46       17.00      6.65 o 
  -3   2  13       12.44       16.79      4.18 o 
  -2   2  13        9.94        0.18      3.97 o 
  -1   2  13        8.41        4.18      3.79 o 
   0   2  13        4.61        3.69      4.39 o 
  -5   3  13        9.53        9.98      6.28 o 
  -4   3  13        5.35        0.37      4.07 o 
  -3   3  13        8.20        7.74      3.91 o 
  -2   3  13        6.18        4.60      4.58 o 
  -1   3  13        0.00        0.95      3.13 o 
   0   3  13        0.11       -0.18      2.68 o 
  -4   4  13        0.60        3.51      5.54 o 
  -3   4  13        8.75        0.27      3.04 o 
  -2   4  13        7.79        0.18      2.68 o 
  -1   4  13        1.14        0.26      4.36 o 
  -3   5  13        1.64        3.15      3.58 o 
  -2   5  13        0.22       -0.09      2.60 o 
  -3  -5  14        0.23       -1.29      2.77 o 
  -2  -5  14        9.28        7.26      3.24 o 
  -1  -5  14        8.92       10.86      2.80 o 
  -4  -4  14        6.24       13.31      4.44 o 
  -3  -4  14        0.94        3.70      5.36 o 
  -2  -4  14        1.41        2.05      3.05 o 
  -1  -4  14        8.06        7.68      4.44 o 
  -4  -3  14        1.63        9.06      7.39 o 
  -3  -3  14        0.04       -0.37      2.59 o 
  -2  -3  14        1.56        5.43      3.49 o 
  -1  -3  14        4.06        4.42      2.79 o 
   0  -3  14        0.00        4.62      4.25 o 
  -4  -2  14        1.87       -2.22      6.65 o 
  -3  -2  14        0.92        2.42      2.81 o 
  -2  -2  14        6.91        4.90      4.90 o 
  -1  -2  14        0.58        1.98      2.68 o 
   0  -2  14        0.42       -2.00      7.39 o 
  -4  -1  14        0.34        7.21      8.32 o 
  -3  -1  14        8.97        7.95      4.31 o 
  -2  -1  14        2.07        3.02      3.13 o 
  -1  -1  14        0.01        1.11      2.74 o 
   0  -1  14        4.36        5.76      5.48 o 
  -4   0  14        2.62        3.33      7.95 o 
  -3   0  14        4.79        2.62      3.80 o 
  -2   0  14        4.09        3.24      3.39 o 
  -1   0  14        2.02        1.92      5.15 o 
  -4   1  14        3.58        7.76      9.43 o 
  -3   1  14        0.59        1.74      3.13 o 
  -2   1  14        6.38        5.51      4.90 o 
  -1   1  14        0.36        0.44      4.61 o 
  -3   2  14        0.10        2.62      3.45 o 
  -2   2  14        3.12       -1.59      3.45 o 
                                                 
